# Supplementary material for: High-Throughput Screening Identifies Two Novel Small Molecule Enhancers of Recombinant Protein Expression
Source: Molecules. 2020 Jan 15;25(2):353. doi: 10.3390/molecules25020353 (PMC7024190; doi:10.3390/molecules25020353)
Supplement: Supplementary file 1 [file molecules-25-00353-s001.zip]

Archive with 4 entries (3 files):
- Supplementary Files/
- Supplementary Files/Table_S1.docx
- Supplementary Files/Table_S2.xlsx
- Supplementary Files/Table_S3.xlsx
