# Supplementary material for: High-Throughput Screening Identifies Two Novel Small Molecule Enhancers of Recombinant Protein Expression
Source: Molecules. 2020 Jan 15;25(2):353. doi: 10.3390/molecules25020353 (PMC7024190; doi:10.3390/molecules25020353)
Supplement: Supplementary file 1 [file molecules-25-00353-s001.zip › Supplementary Files/Table_S2.xlsx]

## Sheet: Sheet1
Compounds ID	Log(Relative Renilla Luminescence)
IBSL-Sulfafurazole	-2.38492
TSC-celastrol	-2.15227
ICCBKBL-Okadaic acid	-2.10248
TSC-thiram	-2.02019
TSC-thimerosal	-1.988
TSC-levamisole hydrochloride	-1.988
TSC-tyrothricin	-1.97516
TSC-isorotenone	-1.97516
NPL-Anisomycin	-1.96567
NPL-Rottlerin	-1.96044
TSC-salinomycin, sodium	-1.95895
TSC-methyl gambogate methyl ether	-1.94815
ICCBKBL-FCCP	-1.92639
ICCBKBL-Hoechst 33342 (cell permeable) (BisBenzimide)	-1.92639
TSC-adenosine phosphate	-1.85022
TSC-ouabain	-1.85022
PKIL-Cdk/Crk Inhibitor	-1.84073
PreCL-Closantel	-1.8189
ICCBKBL-b-Lapachone	-1.80145
ICCBKBL-Ouabain	-1.80145
TSC-niclosamide	-1.79907
TSC-nizatidine	-1.75331
ICCBKBL-Cycloheximide	-1.7503
TSC-cetrimonium bromide	-1.7481
PKIL-Cdk1/2 Inhibitor III	-1.74382
PKIL-Akt Inhibitor IV	-1.71963
SCRL-p53 Activator III, RITA	-1.70772
NIHCC-TELITHROMYCIN	-1.68744
TSC-citalopram hydrobromide	-1.68697
TSC-nonoxynol-9	-1.68595
TSC-dalbergione, 4-methoxy-4'-hydroxy-	-1.68523
TSC-plumbagin	-1.68523
BBP-2080NPs-L-Eriocalyxin B	-1.67965
TSC-anthothecol	-1.67173
NPL-Salinomycin	-1.66464
ICCBKBL-Roscovitine	-1.66315
TSC-isosorbide mononitrate	-1.64277
Tocris-library-ZM 447439	-1.64209
ProIL-Gliotoxin	-1.64078
TSC-melengestrol acetate	-1.63937
NPL-Rotenone	-1.63308
IBSL-Helenin	-1.63159
KIL-Staurosporine	-1.62536
SYNKIL-AZD7762	-1.62536
ICCBKBL-TPEN	-1.62536
ICCBKBL-Z-Leu3-VS	-1.62536
BBP-2080NPs-L-Rocaglamide	-1.6127
NPL-Nonactin	-1.60826
Tocris-library-Ouabain	-1.60748
TSC-nitrofurantoin	-1.60718
TSC-lanatoside c	-1.60718
TSC-salicylanilide	-1.60677
TSC-aspartame	-1.60304
TSC-convallatoxin	-1.59808
PKIL-Alsterpaullone	-1.5977
PKIL-Alsterpaullone, 2-Cyanoethyl	-1.5977
PKIL-GSK-3 Inhibitor X	-1.5977
TSC-digoxin	-1.59597
SYNKIL-SNS-032(BMS387032)	-1.5906
SCRL-Anisomycin, Streptomyces griseolus	-1.58278
SCRL-MG-132	-1.58278
SCRL-NFAT Activation Inhibitor III	-1.58278
TSC-clioquinol	-1.57722
TSC-mycophenolic acid	-1.57722
PreCL-Amoxapine	-1.57515
TSC-dactinomycin	-1.57501
TSC-2,6-dimethoxyquinone	-1.57249
PKIL-PDK1/Akt/Flt Dual Pathway Inhibitor	-1.56473
NIHCC-Oxiranecarboxylic acid, 2-[6-(4-chlorophenoxy)hexyl]-, ethyl ester- [CAS]	-1.5625
TSC-nifuroxazide	-1.56101
ICCBKBL-Lycorine	-1.55841
ICCBKBL-Staurosporine	-1.55841
BBP-2080NPs-L-Ailanthone	-1.55471
TSC-dihydrogambogic acid	-1.54919
TSC-peruvoside	-1.54919
NIHCC-ARTESUNATE	-1.54131
TSC-beta-naphthol	-1.53982
PKIL-Cdc7/Cdk9 Inhibitor	-1.5397
PIL-Dioxophenanthrene	-1.53163
REDOX-beta-Lapachone	-1.53163
SCRL-Withaferin A, Withania somnifera	-1.53163
ICCBKBL-Diphenyleneiodonium Cl	-1.52845
ICCBKBL-Puromycin	-1.52845
SYNKIL-Vargatef	-1.5283
TSC-dibutyl phthalate	-1.52553
Tocris-library-Gedunin	-1.52334
PreCL-Digoxigenin	-1.51787
PreCL-Nimodipine	-1.51787
TSC-tetrachloroisophthalonitrile	-1.50882
TSC-patulin	-1.50882
ICCBKBL-12(S)-HPETE	-1.50042
ICCBKBL-MG-132	-1.50042
PreCL-Luteolin	-1.49354
Tocris-library-Diphenyleneiodonium chloride	-1.49354
TSC-digitoxin	-1.48952
NPL-Peruvoside	-1.48855
NPL-Solanidine	-1.48855
PKIL-CR8, (R)-Isomer	-1.48855
PKIL-Ro-31-8220	-1.48855
NRLAOAL-5b-Pregnan-3,20-dione	-1.48587
SCRL-Wiskostatin	-1.48587
PKIL-PKR Inhibitor	-1.48555
NIHCC-ARIPIPRAZOLE	-1.48332
TSC-acetyl isogambogic acid	-1.48183
TSC-allylisothiocyanate	-1.47456
TSC-yohimbine hydrochloride	-1.47456
TSC-alpha-mangostin	-1.47456
KIL-Rottlerin	-1.47409
ICCBKBL-Cantharidin	-1.47409
PreCL-Ivermectin	-1.466
Tocris-library-RS 504393	-1.466
NPL-Valinomycin	-1.46559
TSC-escitalopram oxalate	-1.46203
TSC-captan	-1.4533
PreCL-Methyl benzethonium chloride	-1.45092
ICCBKBL-Actinomycin D	-1.44927
ICCBKBL-Calyculin A	-1.44927
NIHCC-MEGESTROL ACETATE	-1.44856
NIHCC-HOMOHARRINGTONINE	-1.44856
PIL-BVT-948	-1.44448
NPL-Actinomycin D	-1.44279
PKIL-CR8, (S)-Isomer	-1.44279
TSC-diaveridine	-1.43671
TSC-sulbentine	-1.43535
TSC-anisomycin	-1.43516
TSC-chlormidazole	-1.43068
SYNKIL-AMG-47a	-1.42579
SYNKIL-PIK-75	-1.42579
ICCBKBL-Nitrendipine	-1.42579
TSC-emetine dihydrochloride	-1.41988
TSC-doxorubicin	-1.41988
TSC-strophanthidin	-1.41988
Tocris-library-PD 161570	-1.4186
TSC-sulfanilate zinc	-1.41812
TSC-betahistine hydrochloride	-1.41089
TSC-benzalkonium chloride	-1.41089
TSC-amitraz	-1.40985
SCRL-Ouabain, Octahydrate	-1.40669
SCRL-STAT3 Inhibitor III, WP1066	-1.40669
SCRL-JAK2 Inhibitor III, SD-1029	-1.40669
SYNKIL-AT9283	-1.40351
PreCL-Auranofin	-1.40336
PreCL-Beclomethasone dipropionate	-1.40336
TSC-milrinone	-1.40173
NPL-Patulin	-1.4014
NPL-Narasin	-1.4014
PKIL-Cdk2/9 Inhibitor	-1.4014
NIHCC-DOXORUBICIN HYDROCHLORIDE	-1.40113
NIHCC-NITAZOXANIDE	-1.40113
TSC-abamectin (avermectin b1a shown)	-1.39376
BBP-2080NPs-L-Cudratricusxanthone A	-1.39327
TSC-pyrvinium pamoate	-1.39158
TSC-ketotifen fumarate	-1.39158
TSC-cedrelone	-1.39158
TSC-gramicidin (gramicidin a shown)	-1.38885
PreCL-Ebselen	-1.38864
PreCL-Alexidine dihydrochloride	-1.38864
NIHCC-TAXIFOLIN-(+/-)	-1.38641
TSC-ipriflavone	-1.3842
SYNKIL-CYT11387	-1.38232
ICCBKBL-CA-074-Me	-1.38232
ICCBKBL-Go6976	-1.38232
PreCL-Metergoline	-1.37885
PreCL-Mitoxantrone dihydrochloride	-1.37885
PreCL-Prochlorperazine dimaleate	-1.37885
PreCL-Itraconazole	-1.37885
BBP-2080NPs-L-Adenanthin	-1.37862
TSC-phenylmercuric acetate	-1.37825
Tocris-library-TAK 165	-1.37703
Tocris-library-(R)-CR8	-1.37703
SCRL-Manumycin A, Streptomyces parvulus	-1.37193
TSC-digoxigenin	-1.37068
TSC-sorbitol	-1.36416
NPL-Plumbagin	-1.36361
PKIL-Cdk4 Inhibitor III	-1.36361
TSC-gallic acid	-1.36071
TSC-daunorubicin	-1.35988
TSC-dihydrorotenone	-1.35988
IBSL-Eterobarb	-1.35689
TSC-gitoxigenin diacetate	-1.35598
CS-&-NLEmetine dihydrochloride hydrate	-1.3501
CS-&-NLSB 242084 dihydrochloride hydrate	-1.3501
TSC-cycloheximide	-1.3488
NIHCC-PAROXETINE	-1.34502
NIHCC-BISOPROLOL FUMARATE	-1.34502
IBSL-Isocycloheximide	-1.34353
ICCBKBL-Camptothecin	-1.34281
PreCL-Androsterone	-1.34178
PreCL-Thiostrepton	-1.34178
PreCL-Sulmazole	-1.34178
PreCL-Rifaximin	-1.34178
SCRL-Triptolide, Tripterygium wilfordii	-1.33975
TSC-orotic acid	-1.33844
TSC-piplartine	-1.33844
TSC-valinomycin	-1.33834
NPL-Bufalin	-1.33205
NIHCC-ORLISTAT	-1.33205
IBSL-Digitoxigenin	-1.33056
NPL-Deoxyshikonin	-1.32885
PKIL-Indirubin Derivative E804	-1.32885
Tocris-library-MRS 3777 hemioxalate	-1.32873
ICCBKBL-Triptolide	-1.32433
ICCBKBL-Gliotoxin	-1.32433
TSC-proscillaridin	-1.32195
TSC-alexidine hydrochloride	-1.31725
TSC-methylprednisolone	-1.31673
CS-&-NLDiphenyleneiodonium chloride	-1.31231
CS-&-NLAC-93253 iodide	-1.31231
SCRL-Nifuroxazide	-1.30978
SCRL-Piceatannol	-1.30978
ICCBKBL-Capsazepine	-1.3066
TSC-aminopyrine	-1.29705
NPL-Chromomycin A3	-1.29667
NPL-Ouabain (-)-	-1.29667
NPL-Antimycin A1	-1.29667
PreCL-Lincomycin hydrochloride	-1.29602
PreCL-Fleroxacin	-1.29602
PreCL-Hexachlorophene	-1.29602
TSC-cantharidin	-1.29494
TSC-deguelin(-)	-1.29384
ICCBKBL-NSC-95397	-1.28957
CS-&-NLNiclosamide	-1.28597
PIL-Cantharidic acid	-1.28175
TSC-gamma-aminobutyric acid	-1.27774
TSC-pyrithione zinc	-1.27679
TSC-gitoxin	-1.27619
ICCBKBL-2,5-Ditertbutylhydroquinone	-1.27318
NIHCC-TRIPTOLIDE	-1.27246
NIHCC-EPIRUBICIN HYDROCHLORIDE	-1.27246
IBSL-Aureothin	-1.27098
TSC-obtusaquinone	-1.2708
TSC-gambogic acid	-1.2708
NPL-Gambogic acid	-1.2667
PKIL-PI 3-Kα Inhibitor VIII	-1.2667
TSC-docusate sodium	-1.25907
ProIL-MG-132	-1.25542
SCRL-CCR4 Antagonist	-1.25542
TSC-bithionate sodium	-1.24816
TSC-tubocurarine chloride	-1.24203
NIHCC-19-Nortestosterone	-1.24028
IBSL-Alpha-Acetyldigoxin	-1.23879
NPL-Andrographolide, dehydro-	-1.23867
PKIL-Indirubin-3′-monoxime	-1.23867
PIL-Shikonin	-1.2306
SCRL-STAT3 Inhibitor VII	-1.2306
CS-&-NLAltretamine	-1.23054
IBSL-Ethacridine	-1.22857
IBSL-Amanozine	-1.21859
PreCL-Niclosamide	-1.21684
PreCL-Pyrvinium pamoate	-1.21684
PreCL-Melengestrol acetate	-1.21684
PreCL-Antimycin A	-1.21612
CS-&-NLSupercinnamaldehyde	-1.2154
CS-&-NLDequalinium chloride hydrate	-1.2154
TSC-closantel	-1.21505
KIL-Ro 31-8220	-1.21318
NIHCC-(Â±)-Sotalol hydrochloride	-1.21032
NIHCC-IDARUBICIN HCl	-1.21032
BBP-2080NPs-L-Sulfocostunolide B	-1.20421
Tocris-library-Arctigenin	-1.203
NIHCC-DACTINOMYCIN	-1.20077
SYNKIL-BX795	-1.19939
KIL-5-Iodotubercidin	-1.19251
NPL-Nigericin Na	-1.18752
NPL-Kaempferol-3-O-glucoside	-1.18752
NPL-Methyllycaconitine citrate	-1.18752
NPL-Streptonigrin	-1.18752
PKIL-Aurora Kinase/Cdk Inhibitor	-1.18752
PKIL-Cdk4 Inhibitor	-1.18752
PKIL-Polo-like Kinase Inhibitor II, BTO-1	-1.18752
PKIL-TX-1918	-1.18752
CS-&-NL(+)-Bromocriptine methanesulfonate	-1.18737
SYNKIL-PF562271	-1.18603
REDOX-Gossypol	-1.18484
SCRL-GSK-3 Inhibitor IX	-1.18484
PKIL-JAK3 Inhibitor VI	-1.18452
NPL-Shikonin	-1.18229
IBSL-Hyrcanoside	-1.1808
CS-&-NLRotenone	-1.17938
BBP-2080NPs-L-3'-Methoxyrocaglamide	-1.17905
BBP-2080NPs-L-3'-Hydroxyrocaglamide	-1.17905
TSC-nadifloxacin	-1.17707
ICCBKBL-LY-83583	-1.17306
PreCL-Liranaftate	-1.16679
PreCL-Camptothecine (S,+)	-1.16497
NPL-Cantharidin	-1.16404
OL-Ouabain	-1.16404
PKIL-Cdk1/5 Inhibitor	-1.16404
PKIL-5-Iodotubercidin	-1.16404
TSC-teniposide	-1.16307
PreCL-Vincamine	-1.14989
Tocris-library-RN 1747	-1.14976
NPL-Emetine 2HCl	-1.14752
EL-B2	-1.14176
ICCBKBL-Parthenolide	-1.13634
PKIL-Gö 6976	-1.13337
KIL-AG-879	-1.12476
TSC-ethenzamide	-1.12095
NPL-Cycloheximide	-1.12057
NPL-Scoulerine	-1.12057
NPL-Harringtonine	-1.12057
PKIL-eEF-2 Kinase Inhibitor, NH125	-1.12057
PKIL-IKK-2 Inhibitor XI	-1.12057
PreCL-Nifuroxazide	-1.11993
PreCL-Lanatoside C	-1.11993
Tocris-library-Costunolide	-1.11921
TSC-epirubicin hydrochloride	-1.11885
IBSL-Zolpidem Tartrate	-1.11385
PIL-Gossypol	-1.10566
SCRL-NF-κB Activation Inhibitor III	-1.10566
ICCBKBL-RHC-80267	-1.10248
NPL-Cinobufagin	-1.1001
IBSL-Periplogenin	-1.09861
Tocris-library-LY 2183240	-1.09802
BBP-2080NPs-L-1-Hydroxycanthin-6-one	-1.09607
PreCL-Benzethonium chloride	-1.0919
PreCL-Proscillaridin A	-1.0919
PreCL-Buspirone hydrochloride	-1.0919
PreCL-Valproic acid	-1.0919
CS-&-NLOuabain	-1.09046
CS-&-NLTyrphostin AG 879	-1.09046
IBSL-Mitoxantrone Hydrochloride	-1.08389
TSC-nitazoxanide	-1.08317
NPL-Ochratoxin A	-1.08106
PKIL-Cdk2 Inhibitor II	-1.08106
NIHCC-BENIDIPINE HCl	-1.0782
TSC-voriconazole	-1.07722
TSC-proflavine hemisulfate	-1.07156
NIHCC-ALFUZOSIN	-1.07114
REDOX-Hydroquinone	-1.0709
IBSL-Lenalidomide	-1.06965
PreCL-Digitoxigenin	-1.06557
NPL-Gliotoxin	-1.06258
PKIL-AMPK Inhibitor, Compound C	-1.06258
Tocris-library-IMD 0354	-1.05852
TSC-securinine	-1.05485
CS-&-NLA-77636 hydrochloride	-1.05445
NIHCC-5-Methoxytryptamine	-1.05061
IBSL-Ethylnorantifeine	-1.04913
TSC-cetylpyridinium chloride	-1.04574
ICCBKBL-5-Iodotubercidin	-1.04178
TSC-chloroxine	-1.03876
TSC-broxyquinoline	-1.03876
SCRL-PIH	-1.03871
CS-&-NLPD 168,077 maleate	-1.03672
SYNKIL-Flavopiridol(Alvocidib,HMR-1275)	-1.03244
ICCBKBL-Ro 31-8220	-1.03244
CS-&-NL(R,R)-cis-Diethyl tetrahydro-2,8-chrysenediol	-1.02976
BBP-2080NPs-L-Cirsimaritin	-1.02644
REDOX-Ciclopirox olamine	-1.02347
IBSL-LY-290181	-1.02319
IBSL-Icariin	-1.02319
Tocris-library-Clofarabine	-1.0223
PreCL-Cycloheximide	-1.02066
PreCL-Digoxin	-1.01726
PreCL-Felodipine	-1.01726
PKIL-Herbimycin A, Streptomyces sp.	-1.00843
SYNKIL-BX912	-1.00557
TSC-pristimerin	-1.00471
CS-&-NL6-Aminohexanoic acid	-1.00329
NPL-Echinomycin	-0.995634
PreCL-Thonzonium bromide	-0.994989
PreCL-Celecoxib	-0.994989
CS-&-NLBenzamil hydrochloride	-0.993548
CS-&-NLDihydroouabain	-0.993548
CS-&-NLIvermectin	-0.993548
TSC-piroctone olamine	-0.989881
SYNKIL-JNJ7706621	-0.988534
TSC-cinchophen	-0.986978
TSC-strophanthidinic acid lactone acetate	-0.986978
Tocris-library-Doxorubicin hydrochloride	-0.98423
NIHCC-DEHYDROEPIANDROSTERONE	-0.982715
TSC-avermectin a1a	-0.97671
NIHCC-TOPOTECAN HCL	-0.971434
PKIL-Casein Kinase II Inhibitor IV	-0.965671
TSC-methylene blue	-0.964751
IBSL-Olmesartan	-0.964412
Tocris-library-NH 125	-0.962668
TSC-benzethonium chloride	-0.960917
SCRL-Honokiol	-0.954394
PreCL-6-Furfurylaminopurine	-0.953596
PreCL-Niacin	-0.953596
Tocris-library-SN 38	-0.951944
KIL-Tyrphostin 9	-0.94111
ICCBKBL-Cytochalasin D	-0.94111
TSC-topotecan hydrochloride	-0.93776
Tocris-library-NMDA	-0.935381
TSC-rotenone	-0.932164
CS-&-NLSB 202190	-0.929089
TSC-mitoxantrone hydrochloride	-0.927234
NPL-Strophanthidin acetate	-0.924278
NIHCC-DROPERIDOL	-0.924009
TSC-oxyclozanide	-0.921795
TSC-ciclopirox olamine	-0.91928
NPL-Kahweol	-0.919044
PreCL-Pralidoxime chloride	-0.915808
NIHCC-RIFAPENTINE	-0.909284
ICCBKBL-GF-109203X	-0.905198
CS-&-NL1-(2-Chlorophenyl)-1-(4-chlorophenyl)-2,2-dichloroethane	-0.903178
CS-&-NLPhaclofen	-0.903178
Tocris-library-MIRA-1	-0.90197
ICCBKBL-Damnacanthal	-0.898358
BBP-2080NPs-L-Alismol	-0.889597
IBSL-Karatavic acid	-0.88891
TSC-dihydrocelastrol	-0.884078
IBSL-Dextromethorphan Hydrobromide	-0.879766
PreCL-Tibolone	-0.876175
PreCL-Equilin	-0.875083
SCRL-Pifithrin-α, Cyclic-	-0.873088
PreCL-Doxorubicin hydrochloride	-0.864655
PKIL-Staurosporine, Streptomyces sp.	-0.863008
NRLAOAL-4-Hydroxyphenylretinamide	-0.862623
SCRL-Diclofenac Sodium	-0.862623
ICCBKBL-10-Hydroxycamptothecin	-0.859441
PKIL-ERK Inhibitor II, FR180204	-0.851727
TSC-amsacrine	-0.85022
PreCL-Doxycycline hydrochloride	-0.84886
REDOX-n-Octyl caffeate	-0.842419
Tocris-library-AC 264613	-0.84045
Tocris-library-BVT 948	-0.836625
PreCL-Denatonium benzoate	-0.83362
PreCL-Cladribine	-0.83362
TSC-nitroxoline	-0.832654
TSC-iproniazid sulfate	-0.828614
NIHCC-IRINOTECAN HCl )trihydrate)	-0.826101
IBSL-Tetrahydroharmine	-0.824612
BBP-2080NPs-L-Cudraxanthone D	-0.82433
IBSL-Benzoclidine	-0.820645
PKIL-IKK-2 Inhibitor V	-0.819542
PKIL-Wee1 Inhibitor	-0.819542
PreCL-Floxuridine	-0.818897
PreCL-Tribenoside	-0.818897
PreCL-Benazepril HCl	-0.818183
ICCBKBL-Piceatannol	-0.818048
ICCBKBL-ZM226600	-0.812444
IBSL-Mecarbinate	-0.80896
FDAADL-Ouabain	-0.808851
PreCL-Benzbromarone	-0.807459
BBP-2080NPs-L-Rocaglaol	-0.804586
ICCBKBL-CDC	-0.801449
IBSL-Gliquidone	-0.801339
TSC-mundoserone	-0.798162
REDOX-Resveratrol	-0.795676
BBP-2080NPs-L-Corianin	-0.79504
Tocris-library-Etoposide	-0.794564
CS-&-NLAminoguanidine hydrochloride	-0.791203
TSC-mitomycin	-0.784825
TSC-camptothecin	-0.782134
NIHCC-LOTEPREDNOL ETABONATE	-0.78074
ICCBKBL-GW-9662	-0.78026
PKIL-IP3K Inhibitor	-0.780034
CS-&-NLTyrphostin AG 538	-0.778703
SCRL-Parthenolide, Tanacetum parthenium	-0.778299
PreCL-Fentiazac	-0.777504
PreCL-Dydrogesterone	-0.777504
TSC-bronopol	-0.776144
NIHCC-Etoposide	-0.770104
ICCBKBL-Shikonin	-0.770041
REDOX-CAPE	-0.769866
IBSL-Carbacetam	-0.768615
BBP-2080NPs-L-Kongensin A	-0.767602
NPL-Hydroxycamptothecin, 10-	-0.76155
PKIL-GSK-3b Inhibitor VIII	-0.76155
NIHCC-CYPROHEPTADINE HYDROCHLORIDE	-0.759722
IBSL-Tinoridine	-0.758233
REDOX-Epigallocatechin gallate	-0.753476
SCRL-Valinomycin, Streptomyces fulvissimus	-0.753476
PreCL-Telenzepine dihydrochloride	-0.75195
IBSL-Pantoprazole Sodium	-0.748094
CS-&-NL10058-F4	-0.748034
TSC-antimycin a (a1 shown)	-0.747372
BBP-2080NPs-L-Gelsemine	-0.74446
BBP-2080NPs-L-Humantenmine	-0.74446
PKIL-GSK-3 Inhibitor IX	-0.743819
NIHCC-Pizotyline	-0.742952
PreCL-Nitrofurantoin	-0.739001
Tocris-library-Quinolinic acid	-0.738246
NPL-Catechin hydrate, (+)-	-0.735219
Tocris-library-2-Hydroxysaclofen	-0.732416
TSC-mecysteine hydrochloride	-0.725315
SCRL-Chetomin, Chaetomium sp.	-0.722442
ICCBKBL-SB-431542	-0.722266
Tocris-library-ER 27319 maleate	-0.72127
NPL-Hypocrellin A	-0.718513
NRLAOAL-25-Hydroxyvitamin D3	-0.715018
CS-&-NLIdarubicin	-0.713468
Tocris-library-PD 158780	-0.71267
NRLAOAL-Dexamethasone	-0.707719
IBSL-Pemetrexed Disodium Heptahydrate	-0.7067
NIHCC-VINDESINE SULFATE	-0.705163
ICCBKBL-Rottlerin	-0.704537
TSC-oleandomycin phosphate	-0.703673
PKIL-Adenosine Kinase Inhibitor	-0.702427
CS-&-NL13-cis-retinoic acid	-0.70226
NIHCC-LACIDIPINE	-0.702157
SCRL-Quinacrine, Dihydrochloride	-0.70054
ICCBKBL-Brefeldin A	-0.700216
TSC-bixin	-0.69895
KIL-2-Aminopurine	-0.695937
ICCBKBL-Amino-1,8-naphthalimide [4-Amino-1,8-naphthalimide]	-0.6917
TSC-testosterone	-0.688849
OL-D-Aspartic acid	-0.686915
PKIL-Cdk1 Inhibitor IV, RO-3306	-0.686915
SCRL-SQ 22536	-0.68653
NIHCC-Clobenpropit	-0.684549
TSC-tepoxalin	-0.682215
TSC-beta-carotene	-0.681425
PKIL-Casein Kinase I Inhibitor, D4476	-0.679362
Tocris-library-SB 239063	-0.678236
ICCBKBL-AG-879	-0.675154
TSC-gentian violet	-0.675148
REDOX-Curcumin	-0.672957
PKIL-GTP-14564	-0.672632
BBP-2080NPs-L-4-Hydroxybenzaldehyde	-0.672467
ICCBKBL-Propidium iodide	-0.671114
TSC-clozapine	-0.670522
CS-&-NLPapaverine hydrochloride	-0.667209
ProIL-TPCK	-0.666327
NRLAOAL-Paxilline	-0.666327
TSC-crustecdysone	-0.658113
PreCL-Furazolidone	-0.658086
PreCL-Dicumarol	-0.656242
ProIL-Actinonin	-0.653362
SCRL-Histone Lysine Methyltransferase Inhibitor	-0.653362
Tocris-library-Isoguvacine hydrochloride	-0.648434
PKIL-Wee1/Chk1 Inhibitor	-0.643449
BBP-2080NPs-L-2,4,6-Trimethoxyphenol 1-O-beta-D-glucopyranoside	-0.642263
ICCBKBL-Valinomycin	-0.640078
NPL-Brefeldin A	-0.63661
NPL-Hydroxytropinone, 6-	-0.63661
ICCBKBL-Resveratrol	-0.63635
CS-&-NLAtropine sulfate	-0.63561
CS-&-NL2,3-Butanedione monoxime	-0.635314
BBP-2080NPs-L-Ascleposide E	-0.635314
BBP-2080NPs-L-Reynosin	-0.631722
IBSL-Dihydrocarbamazepine	-0.631585
NIHCC-RIZATRIPTAN BENZOATE	-0.630528
CS-&-NLCephalosporin C zinc salt	-0.628475
PreCL-Eserine sulfate, physostigmine sulfate	-0.627849
PreCL-Entacapone	-0.627849
IBSL-Befuraline	-0.626506
ICCBKBL-Nocodazole	-0.625355
PreCL-Amiodarone hydrochloride	-0.62392
PreCL-Flucloxacillin sodium	-0.62392
TSC-vulpinic acid	-0.62335
PIL-Cantharidin	-0.622548
REDOX-Hinokitiol	-0.622548
SYNKIL-AV951(KRN951,Tivozanib)	-0.621751
PreCL-Aceclidine Hydrochloride	-0.6209
BBP-2080NPs-L-Umbelliferone	-0.618948
BBP-2080NPs-L-6,19-Dihydroxyurs-12-en-3-oxo-28-oic acid	-0.618948
BBP-2080NPs-L-3,4-Dihydroxybenzaldehyde	-0.618948
CS-&-NLRo 25-6981 hydrochloride	-0.615111
PreCL-Hexestrol	-0.614776
PreCL-Rimexolone	-0.614776
PreCL-Lynestrenol	-0.614061
Tocris-library-DuP 697	-0.614061
Tocris-library-NSC 95397	-0.614061
SYNKIL-PF431396	-0.611115
NIHCC-RIFAXIMIN	-0.610671
NPL-Embelin	-0.610281
SYNKIL-ABT-737	-0.607626
BBP-2080NPs-L-Serratenediol	-0.606539
TSC-1,7-dideacetoxy-1,7-dioxo-3-deacetylkhivorin	-0.606486
SCRL-WY-14643	-0.605057
ICCBKBL-Methotrexate	-0.604166
TSC-phenethyl caffeate (cape)	-0.604087
TSC-pyrromycin	-0.603264
PreCL-Ethaverine hydrochloride	-0.603155
BBP-2080NPs-L-Pterodontic acid	-0.602146
TSC-alpha-toxicarol (dl)	-0.600817
TSC-limonin	-0.600817
PreCL-GBR 12909 dihydrochloride	-0.600697
CS-&-NLML-7	-0.599093
OL-L-Cysteine sulfinic acid	-0.597692
ICCBKBL-Rapamycin	-0.597327
PreCL-Estradiol-17 beta	-0.597045
PreCL-Nisoldipine	-0.597045
PreCL-Diacerein	-0.597045
FDAADL-Raclopride l-tartrate s(-)	-0.596242
BBP-2080NPs-L-Parthenolide	-0.595806
BBP-2080NPs-L-ent-14,16-Epoxy-8-pimarene-3,15-diol	-0.594474
BBP-2080NPs-L-2,3,24-Trihydroxy-12-ursen-28-oic acid	-0.594474
BBP-2080NPs-L-ent-17-Hydroxykauran-3-one	-0.594474
SCRL-Mifepristone	-0.593776
ICCBKBL-Blebbistatin	-0.590593
TSC-acriflavinium hydrochloride	-0.590246
PreCL-Mexiletine hydrochloride	-0.588445
SCRL-Telomerase Inhibitor IX	-0.582781
BBP-2080NPs-L-Isogosferol	-0.582736
Tocris-library-IPA 3	-0.58217
TSC-mundulone	-0.581447
PreCL-Todralazine hydrochloride	-0.580012
ICCBKBL-Nigericin	-0.57743
CS-&-NLProcainamide hydrochloride	-0.577322
OL-L-Homocysteinesulfinic acid	-0.573559
OL-2,4-Dihydroxyphenylacetyl-L-asparagine	-0.573559
BBP-2080NPs-L-Tanshinone I	-0.571307
ICCBKBL-C-PAF	-0.570996
Tocris-library-AT 101	-0.56909
PKIL-PP1 Analog II, 1NM-PP1	-0.56909
ICCBKBL-PP2	-0.567815
PKIL-Cdk1 Inhibitor	-0.567729
PKIL-SU9516	-0.567729
IBSL-Puerarin	-0.567567
SCRL-Vacuolin-1	-0.566793
TSC-pipobroman	-0.565785
BBP-2080NPs-L- Clausine Z	-0.565703
BBP-2080NPs-L-Braylin	-0.565423
FDAADL-Naproxen	-0.564725
TSC-thiostrepton	-0.562974
NPL-Oligomycin A	-0.561977
REDOX-13-HPODE	-0.561592
ICCBKBL-Aristolochic acid	-0.561521
BBP-2080NPs-L-Salicyl alcohol	-0.56017
TSC-methotrexate(+/-)	-0.559016
SYNKIL-KU0063794	-0.558407
PKIL-AG 1295	-0.556125
PreCL-Halofantrine hydrochloride	-0.555653
PreCL-Gemcitabine	-0.555653
TSC-gossypol	-0.554571
CS-&-NLAncitabine hydrochloride	-0.553842
BBP-2080NPs-L-(+)-Pinoresinol-4-O-beta-D-glucopyranoside	-0.553842
ICCBKBL-Oligomycin A	-0.552247
REDOX-GERI-BP002A	-0.551373
Tocris-library-PAC 1	-0.55101
TSC-antazoline phosphate	-0.549186
CS-&-NLRanitidine hydrochloride	-0.548164
TSC-papaverine hydrochloride	-0.546403
SCRL-YC-1	-0.546352
TSC-bleomycin (bleomycin b2 shown)	-0.546063
Tocris-library-CFM 1571 hydrochloride	-0.54518
NPL-Tubercidin	-0.545163
TSC-paliperidone	-0.543594
NIHCC-VINORELBINE BITATRATE	-0.541303
PreCL-Testosterone propionate	-0.540141
PreCL-Zotepine	-0.540141
PreCL-Metixene hydrochloride	-0.540141
PreCL-Estradiol Valerate	-0.540141
NPL-Lycorine HCl	-0.539701
TSC-triclosan	-0.539482
BBP-2080NPs-L-2,3-dihydroxy-3-(4-hydroxyphenyl)propanoic acid	-0.537028
TSC-palmatine	-0.535822
NPL-Mimosine, L-	-0.534306
NPL-Puromycin	-0.534306
PKIL-Cdk2 Inhibitor IV, NU6140	-0.534306
PKIL-p38 MAP Kinase Inhibitor IV	-0.534306
PKIL-Reversine	-0.534306
ICCBKBL-Siguazodan	-0.534274
CS-&-NLIsotharine mesylate	-0.534153
ICCBKBL-Olomoucine	-0.53135
NIHCC-ENALAPRILAT	-0.529068
Tocris-library-BMS 649	-0.527299
NRLAOAL-3-Methylcholanthrene	-0.526828
ICCBKBL-Curcumin	-0.525559
TSC-clofarabine	-0.52385
NPL-Camptothecin	-0.523713
NPL-Berberine HCl	-0.523713
PreCL-Mevastatin	-0.522614
TSC-mepartricin	-0.521589
PKIL-KN-62	-0.518511
BBP-2080NPs-L-gamma-Fagarine	-0.518278
ICCBKBL-Ascomycin (FK-520)	-0.514203
ICCBKBL-17-Allylamino-geldanamycin	-0.514203
NRLAOAL-Retinoic acid, all trans	-0.512741
CS-&-NLDantrolene sodium	-0.510672
BBP-2080NPs-L-Myricitrin	-0.510376
OL-3-Methoxy-L-tyrosine	-0.508292
NIHCC-Nimetazepam	-0.507496
Tocris-library-7-Chlorokynurenic acid	-0.507105
PreCL-Zimelidine dihydrochloride monohydrate	-0.506428
IBSL-YM-138552	-0.506007
NIHCC-Acetamide, 2-amino-N-(1-methyl-1,2-diphenylethyl)-, (+/-)- [CAS]	-0.505587
BBP-2080NPs-L-Baccatin III	-0.505237
CS-&-NL3-alpha,21-Dihydroxy-5-alpha-pregnan-20-one	-0.504995
CS-&-NLTyrphostin AG 126	-0.504995
FDAADL-Ketoconazole	-0.504026
NIHCC-ITRACONAZOLE	-0.49991
CS-&-NLPentoxifylline	-0.499391
CS-&-NLTrifluoperazine dihydrochloride	-0.499391
BBP-2080NPs-L-4'-Hydroxywogonin	-0.498754
BBP-2080NPs-L-2',5,7-Trihydroxy-8-methoxyflavanone	-0.498754
NIHCC-OLIGOMYCIN C	-0.498033
NIHCC-ESOMEPRAZOLE Mg	-0.498033
Tocris-library-Zimelidine dihydrochloride	-0.496538
ICCBKBL-1,25-Dihydroxyvitamin D3	-0.49502
ICCBKBL-Dipyridamole	-0.49502
BBP-2080NPs-L-Walsuronoid B	-0.494008
NPL-Antibiotic A-23187	-0.493398
PKIL-BAY 11-7082	-0.493398
TSC-dichlorophen	-0.491321
TSC-metitepine maleate	-0.490964
NIHCC-Donepezil	-0.490609
ICCBKBL-Pimozide	-0.489691
OL-D-Threonine	-0.488546
CS-&-NL(±)-Brompheniramine maleate	-0.488396
PreCL-Folic acid	-0.485743
OL-Imidazole-4-acetic acid sodium salt dihydrate	-0.483747
EL-Suramin Na	-0.483747
PKIL-GSK-3 Inhibitor XIII	-0.483747
TSC-artenimol	-0.483634
CS-&-NL3-Bromo-7-nitroindazole	-0.483001
CS-&-NL(±)-Ibotenic acid	-0.483001
PreCL-Deferoxamine mesylate	-0.481939
ICCBKBL-Fluspiriline	-0.481819
ICCBKBL-EHNA HCl	-0.481819
CS-&-NLS(-)-3PPP hydrochloride	-0.480411
BBP-2080NPs-L-Methylpseudolarate B	-0.480411
ICCBKBL-Monensin	-0.479225
ICCBKBL-SU-4312	-0.479225
NPL-Cytochalasin E	-0.479001
NIHCC-RITONAVIR	-0.477914
ICCBKBL-Wiskostatin	-0.476647
NIHCC-CLOTRIMAZOLE	-0.474355
NPL-Deguelin	-0.474306
PKIL-Cdk2 Inhibitor III	-0.474306
ICCBKBL-AG-370	-0.474085
ICCBKBL-Bafilomycin A1	-0.474085
NRLAOAL-13-cis-Retinol	-0.473032
IBSL-Ebastine	-0.472865
FDAADL-Pancuronium Br	-0.471303
NIHCC-PENCICLOVIR	-0.470824
SCRL-Oncrasin-1	-0.468836
TSC-irinotecan hydrochloride	-0.467368
CS-&-NL3-deazaadenosine	-0.467207
BBP-2080NPs-L-N-trans-Feruloyl-3-methoxytyramine	-0.46657
BBP-2080NPs-L- Sciadopitysin	-0.46617
BBP-2080NPs-L-Dihydromicromelin B	-0.46617
PKIL-PI 3-Kα Inhibitor IV	-0.465065
Tocris-library-Salsolinol-1-carboxylic acid	-0.464459
BBP-2080NPs-L-(24S)-Cycloartane-3,24,25-triol 24,25-acetonide	-0.462161
BBP-2080NPs-L-Glycozolinine	-0.461526
PKIL-Casein Kinase II Inhibitor III, TBCA	-0.460518
ICCBKBL-YC-1	-0.459022
ICCBKBL-PP1	-0.459022
BBP-2080NPs-L-2alpha-Hydroxy pterodontic acid methyl ester	-0.457796
Tocris-library-NNC 55-0396 dihydrochloride	-0.456452
NRLAOAL-all-trans-Retinol	-0.452446
NRLAOAL-6a-Fluorotestosterone	-0.452446
NIHCC-CORTICOSTERONE	-0.451901
PreCL-Streptomycin sulfate	-0.451757
Tocris-library-PD 407824	-0.450781
NPL-Doxorubicin HCl	-0.447154
OL-Taurine	-0.447154
PKIL-SB220025	-0.447154
PreCL-Dobutamine hydrochloride	-0.447112
CS-&-NL5-(N,N-Dimethyl)amiloride hydrochloride	-0.447001
NIHCC-TEGASEROD MALEATE	-0.44688
ICCBKBL-Ebselen	-0.446856
ICCBKBL-AG1478	-0.446856
SYNKIL-Dianilinopyrimi	-0.446106
BBP-2080NPs-L-3-Acetoxy-27-hydroxy-20(29)-lupen-28-oic acid methyl ester	-0.444959
PreCL-Fluticasone propionate	-0.444758
PreCL-Cilnidipine	-0.444758
FDAADL-Pilocarpine HCl	-0.444151
BBP-2080NPs-L-Formosanol	-0.443427
NPL-Azomycin	-0.442789
OL-O-Phospho-L-serine	-0.442789
PKIL-Casein Kinase II Inhibitor I	-0.442789
PreCL-Metronidazole	-0.442516
CS-&-NL1,4-Dideoxy-1,4-imino-D-arabinitol	-0.442094
TSC-methylbenzethonium chloride	-0.44155
TSC-mometasone furoate	-0.44155
BBP-2080NPs-L-Cryptotanshinone	-0.440763
CS-&-NLN-Acetyl-L-Cysteine	-0.439018
OL-D-Methionine	-0.438468
NIHCC-KETOCONAZOLE	-0.437009
NIHCC-DEXBROMPHENIRAMINE MALEATE	-0.437009
TSC-bisacodyl	-0.435241
BBP-2080NPs-L-Mearnsitrin	-0.434654
TSC-isotretinon	-0.432767
ICCBKBL-Bezafibrate	-0.432692
TSC-pomiferin triacetate	-0.431277
BBP-2080NPs-L-3-Hydroxy-4-methoxy-benzenepropanol	-0.430332
BBP-2080NPs-L-Catechin 7-xyloside	-0.430332
OL-Spaglumic acid	-0.429952
IBSL-NQ-12	-0.429061
Tocris-library-SB 202190	-0.428498
ICCBKBL-MY-5445	-0.428072
BBP-2080NPs-L-Prudomestin	-0.426054
SYNKIL-AV-412	-0.42578
BBP-2080NPs-L-Stigmastane-3,5,6-triol	-0.424372
BBP-2080NPs-L-Sculponeatic acid	-0.421817
BBP-2080NPs-L-Epitulipinolide diepoxide	-0.421817
OL-L-Kynurenine sulfate	-0.4216
ICCBKBL-Helenalin	-0.421233
ICCBKBL-Tyrphostin 9	-0.421233
BBP-2080NPs-L-No	-0.42037
BBP-2080NPs-L-Gomisin A	-0.42037
TSC-ethacridine lactate	-0.41955
TSC-arsenic trioxide	-0.418106
OL-D-Phenylalanine	-0.417483
PreCL-Methotrexate	-0.415919
PreCL-Chlorthalidone	-0.415919
PreCL-Bambuterol hydrochloride	-0.415919
PreCL-Gestrinone	-0.415203
PreCL-Topotecan	-0.415203
PreCL-Bifonazole	-0.415203
SYNKIL-BEZ-235	-0.414499
BBP-2080NPs-L-Sculponeatin O	-0.413465
EL-ITSA1	-0.413405
PreCL-Althiazide	-0.412435
ICCBKBL-Indirubin-3'-monoxime	-0.412277
NIHCC-NITRENDIPINE	-0.411733
TSC-actinonin	-0.411575
ICCBKBL-Pepstatin	-0.410067
PreCL-Pepstatin A	-0.409526
PreCL-Ciclopirox ethanolamine	-0.409526
PreCL-Tobramycin	-0.409526
CS-&-NLMetolazone	-0.409387
OL-S-Sulfo-L-cysteine sodium salt	-0.409366
CS-&-NLBF-170 hydrochloride	-0.409348
IBSL-Bromopapaverine	-0.408711
REDOX-HBED	-0.406687
SCRL-(+)-MK 801 Maleate	-0.406687
ICCBKBL-Doxorubicin	-0.40568
BBP-2080NPs-L-3-Hydroxy-4',5,7-trimethoxyflavanone	-0.404718
PreCL-Roxatidine Acetate HCl	-0.403922
PreCL-Vatalanib	-0.403922
PreCL-Pentetic acid	-0.403922
KIL-Kenpaullone	-0.403354
PreCL-Bisoprolol fumarate	-0.403207
PreCL-Tremorine dihydrochloride	-0.403207
Tocris-library-Ryuvidine	-0.403207
NPL-Lasalocid A Na	-0.401397
BBP-2080NPs-L-Putraflavone	-0.40123
IBSL-D-Biotin	-0.401132
BBP-2080NPs-L-Koaburaside monomethyl ether	-0.40089
BBP-2080NPs-L-11-Hydroxycodaphniphylline	-0.40089
ICCBKBL-Docosatrienoic acid (22:3 n-3)	-0.399182
ICCBKBL-Phentolamine	-0.399182
PreCL-Cytarabine	-0.399051
Tocris-library-Ro 10-5824	-0.399051
IBSL-Fervenulin	-0.398136
CS-&-NLMitoxantrone	-0.397406
BBP-2080NPs-L-Paniculidine B	-0.397097
CS-&-NL(S)-(+)-Camptothecin	-0.395849
CS-&-NL3-Tropanyl-indole-3-carboxylate hydrochloride	-0.395849
IBSL-Phthiocol	-0.395162
PreCL-Alfacalcidol	-0.394934
TSC-eprinomectin	-0.394866
NIHCC-Nefazodone	-0.393697
TSC-tannic acid	-0.393682
PKIL-ATM/ATR Kinase Inhibitor	-0.393569
PKIL-SB 202474, Negative control for p38 MAPK inhibition studies	-0.393569
TSC-ampicillin sodium	-0.393468
ICCBKBL-AG-490	-0.390666
ICCBKBL-Capsacin(E)	-0.390666
BBP-2080NPs-L-Moluccanin	-0.389609
NIHCC-TELMISARTAN	-0.389303
IBSL-Benztropine hydrobromide	-0.389273
TSC-acedoben	-0.389042
PKIL-PI-103	-0.388633
PreCL-Abacavir Sulfate	-0.387532
NIHCC-1,1-DIMETHYL-4-PHENYLPIPERAZINIUM IODIDE	-0.386397
BBP-2080NPs-L-Kaempferol tetraacetate	-0.385913
BBP-2080NPs-L-No	-0.385913
NPL-Kenpaulone	-0.385883
CS-&-NLRaloxifene hydrochloride	-0.385434
ICCBKBL-Etoposide	-0.384386
KIL-BML-257	-0.382313
BBP-2080NPs-L-N-p-trans-Coumaroyltyramine	-0.382248
TSC-amphotericin b	-0.382234
TSC-tanshinone iia sulfonate sodium	-0.382234
PKIL-Arcyriaflavin A, Synthetic	-0.38209
IBSL-Methylphenobarbital	-0.382022
CS-&-NLAmsacrine hydrochloride	-0.381576
BBP-2080NPs-L-Roseoside	-0.381576
NIHCC-NICORANDIL	-0.380645
NIHCC-1H-Indole-2-propanoic acid, 1-[(4-chlorophenyl)methyl]-3-[(1,1-dimethylethyl)thio]-Alpha,Alpha-dimethyl-5-(1-methylethyl)- [CAS]	-0.380645
Tocris-library-IPAG	-0.379586
TSC-cytarabine	-0.378476
NIHCC-2-CHLORO-2'-DEOXYADENOSINE	-0.377797
FDAADL-Piribedil HCl	-0.377202
PreCL-Secnidazole	-0.376939
NIHCC-PTEROSTILBENE	-0.37638
TSC-cotinine	-0.37556
PreCL-Hydroxychloroquine sulfate	-0.374917
PreCL-Verteporfin	-0.374917
OL-D-Ornithine	-0.374602
PreCL-Azlocillin sodium salt	-0.374477
KIL-PKC-412	-0.374119
ICCBKBL-Docosapentaenoic acid	-0.374119
ICCBKBL-Piroxicam	-0.374119
SYNKIL-MP-470	-0.372094
PreCL-Fenoterol hydrobromide	-0.371738
OL-D-Pyroglutamic acid	-0.370906
OL-Hypotaurine	-0.370906
PKIL-Cdk4 Inhibitor II, NSC 625987	-0.370906
IBSL-Difloxacin hydrochloride	-0.370667
CS-&-NLBetamethasone	-0.370295
CS-&-NLCibenzoline succinate	-0.370295
CS-&-NLTrifluperidol hydrochloride	-0.370295
NRLAOAL-Cholic acid	-0.368598
ICCBKBL-AG-1296	-0.368073
NIHCC-1H-Imidazol-2-amine, N-(2,6-dichlorophenyl)-4,5-dihydro- [CAS]	-0.367974
BBP-2080NPs-L-Richenoic acid	-0.36789
PreCL-Alfuzosin hydrochloride	-0.367162
BBP-2080NPs-L-2-Desoxy-4-epi-pulchellin	-0.366467
PKIL-Bcr-abl Inhibitor,GNF-2	-0.366066
PreCL-Ketoconazole	-0.363334
BBP-2080NPs-L-1-Hydroxybaccatin I	-0.36277
PreCL-Suloctidil	-0.361519
TSC-trimetazidine dihydrochloride	-0.360969
BBP-2080NPs-L-Lariciresinol-4,4'-dimethyl ether-9-acetate	-0.360885
Tocris-library-CPT 11	-0.360603
ICCBKBL-PCA 4248	-0.36014
NPL-Betulinic acid	-0.360003
OL-D-Glutamic acid	-0.360003
PKIL-Wee1 Inhibitor II	-0.360003
PreCL-Ketotifen fumarate	-0.359541
Tocris-library-SU 4312	-0.359541
CS-&-NLL-2-aminoadipic acid	-0.359106
CS-&-NLPD 98,059	-0.359106
REDOX-Apigenin	-0.358763
REDOX-Anethole trithione	-0.358763
CS-&-NLS-(4-Nitrobenzyl)-6-thioguanosine	-0.358061
BBP-2080NPs-L-Dihydroisotanshinone II	-0.357424
PreCL-Ozagrel hydrochloride	-0.356498
PreCL-Oxfendazol	-0.356498
NPL-Chelerythrine Cl	-0.356428
OL-D-Isoleucine	-0.356428
OL-D-Leucine	-0.356428
OL-D-Kynurenine	-0.356428
OL-Kynuramine	-0.356428
Tocris-library-CFTRinh 172	-0.355208
CS-&-NLCisplatin	-0.354058
BBP-2080NPs-L-3',5,5',7-Tetrahydroxyflavanone	-0.353991
NIHCC-MONTELUKAST Na	-0.352972
NPL-Etoposide	-0.352883
SCRL-Thapsigargin	-0.352329
KIL-Daidzein	-0.352201
PreCL-Hemicholinium bromide	-0.352053
NPL-Phorbol 12-myristate 13-acetate	-0.3503
NIHCC-SAQUINAVIR MESYLATE	-0.3503
NPL-Mithramycin A	-0.349366
OL-D-Proline	-0.349366
ICCBKBL-CAPE	-0.348506
BBP-2080NPs-L-Artemetin	-0.348293
BBP-2080NPs-L-No	-0.347205
IBSL-Rhein	-0.346154
SCRL-4-Hydroxyphenylretinamide	-0.345988
NPL-Himbacine	-0.345878
ICCBKBL-Anisomycin	-0.344697
BBP-2080NPs-L-19,20-(E)-Isovallesamine	-0.343852
BBP-2080NPs-L-Isogomisin O	-0.343852
BBP-2080NPs-L- 2-(4-Chloro-3-hydroxybuten-1-yl)-5-(pentadien-1,3-yl)thiophene	-0.343852
TSC-dasatinib	-0.342956
PIL-Fenvalerate	-0.342853
IBSL-Irinotecan	-0.3422
Tocris-library-PNU 282987	-0.341058
BBP-2080NPs-L-Docosyl caffeate	-0.340524
BBP-2080NPs-L-Norbraylin	-0.340524
BBP-2080NPs-L-Sitosteryl palmitate	-0.340524
BBP-2080NPs-L-Euscaphic acid	-0.340524
TSC-bitoscanate	-0.339583
IBSL-Abacavir	-0.338281
CS-&-NLRuthenium red	-0.337743
BBP-2080NPs-L-2',5,6',7-Tetraacetoxyflavanone	-0.337221
NIHCC-LINEZOLID	-0.337178
TSC-triamcinolone	-0.336661
TSC-phenacetin	-0.336661
REDOX-Propyl gallate	-0.336649
SCRL-Reversine	-0.336649
ICCBKBL-8-EPI-prostaglandin F2a	-0.335316
NIHCC-RUTIN	-0.3346
CS-&-NLMethotrexate hydrate	-0.334578
CS-&-NLAmiprilose hydrochloride	-0.334578
CS-&-NLAllopurinol	-0.334282
BBP-2080NPs-L-Gomisin M2	-0.334282
PKIL-Chelerythrine Chloride	-0.334273
BBP-2080NPs-L-Serpentine hydrochloride	-0.333944
BBP-2080NPs-L-Hyptadienic acid	-0.333944
REDOX-Idebenone	-0.333579
REDOX-Ergothioneine	-0.333579
SCRL-Nifedipine	-0.333579
SYNKIL-PLX4720	-0.333464
TSC-puromycin dihydrochloride	-0.333386
TSC-resveratrol	-0.333386
NPL-Cytochalasin D	-0.332199
PKIL-JNK Inhibitor VIII	-0.332199
PKIL-p38 MAP Kinase Inhibitor III	-0.332199
CS-&-NL1-Allyl-3,7-dimethyl-8-p-sulfophenylxanthine	-0.330849
BBP-2080NPs-L-Stigmasta-5,8-dien-3-ol	-0.330849
BBP-2080NPs-L-R(+)-Gomisin M1	-0.330689
BBP-2080NPs-L-Lucidone	-0.330689
BBP-2080NPs-L-(E)-8-(6-Hydroperoxy-3,7-dimethylocta-2,7-dienyloxy)psoralen	-0.330689
NRLAOAL-6-Formylindolo [3,2-B] carbazole	-0.330532
PKIL-AG 112	-0.329194
NPL-Daunorubicin HCl	-0.328845
IBSL-Prednisolone hemisuccinate	-0.328001
IBSL-Atorvastatin Calcium	-0.328001
SCRL-β-Catenin/Tcf Inhibitor, FH535	-0.327505
BBP-2080NPs-L-Paniculidine C	-0.32746
BBP-2080NPs-L-12-Hydroxyabietic acid	-0.327443
BBP-2080NPs-L-Blumenol C glucoside	-0.327443
NIHCC-DIPHENOXYLATE	-0.326958
PreCL-Clofazimine	-0.326817
EL-Iso-Nicotinamide	-0.325517
ICCBKBL-Calphostin C	-0.32432
ICCBKBL-Tyrphostin 1	-0.32432
BBP-2080NPs-L-7-Geranyloxy-5-methoxycoumarin	-0.324255
PreCL-Viloxazine hydrochloride	-0.324171
Tocris-library-SB 218078	-0.323329
CS-&-NLTriprolidine hydrochloride	-0.323297
PreCL-Pranlukast	-0.322887
NRLAOAL-Hyperforin	-0.321515
TSC-10-hydroxycamptothecin	-0.321398
BBP-2080NPs-L-3-Hydroxy-11-ursen-28,13-olide	-0.32071
BBP-2080NPs-L-Acanthoside B	-0.32071
BBP-2080NPs-L-Vallesamine N-oxide	-0.32071
NIHCC-Altanserin	-0.320691
IBSL-Diacerein	-0.320448
TSC-dimercaprol	-0.320332
CS-&-NLPD 169316	-0.319601
OL-D-Lysine	-0.318937
PKIL-SB 203580, Sulfone	-0.318937
ProIL-Elastatinal	-0.318551
NRLAOAL-3,5-Diiodo-4-hydroxyphenylpropionic acid	-0.318551
PreCL-Carbarsone	-0.318291
PreCL-Acetylcysteine	-0.318291
BBP-2080NPs-L-Loganin	-0.317915
CS-&-NLIsoliquiritigenin	-0.315936
PKIL-Akt Inhibitor XII, Isozyme-Selective, Akti-2	-0.315682
SCRL-Simvastatin, Sodium Salt	-0.315606
TSC-cefaclor	-0.31555
Tocris-library-Ciglitazone	-0.315216
NIHCC-ITOPRIDE HCl	-0.314513
FDAADL-Trans-triprolidine HCl	-0.314302
ICCBKBL-U-74389G	-0.313596
NIHCC-ORNIDAZOLE	-0.313288
PreCL-Guanabenz acetate	-0.313029
PreCL-Amethopterin (R,S)	-0.313029
SCRL-Mitochondrial Division Inhibitor, mdivi-1	-0.312682
PKIL-GSK-3b Inhibitor I	-0.312453
CS-&-NLO6-benzylguanine	-0.312302
TSC-tioxolone	-0.311081
NIHCC-2-CHLOROADENOSINE	-0.310848
TSC-cortisone acetate	-0.30965
PreCL-Acenocoumarol	-0.309243
Tocris-library-AG 556	-0.308619
BBP-2080NPs-L-Eucalyptin acetate	-0.308575
BBP-2080NPs-L-3-Acetoxy-8(17),13E-labdadien-15-oic acid	-0.308575
ICCBKBL-Rolipram	-0.308332
ICCBKBL-L-NAME	-0.308332
BBP-2080NPs-L-Pseudolaric acid D	-0.307547
REDOX-Ambroxol	-0.306891
REDOX-U83836E	-0.306891
ICCBKBL-Lysophosphatidic acid	-0.306591
ICCBKBL-KN-62	-0.306591
NIHCC-BIFONAZOLE	-0.306008
IBSL-Trifluralin	-0.305724
BBP-2080NPs-L-Luteolin	-0.305506
ICCBKBL-Retinoic acid, all trans	-0.304858
PreCL-Thyroxine (L)	-0.304789
CS-&-NLMRS 1523	-0.304651
TSC-trimedlure	-0.304595
IBSL-Peucedanin	-0.304519
REDOX-Trolox	-0.304025
REDOX-Terbinafine	-0.304025
ICCBKBL-U-50488	-0.30313
ICCBKBL-Vinpocetine	-0.30313
ICCBKBL-ZM336372	-0.30313
NIHCC-SULFASALAZINE	-0.302414
PreCL-Dienestrol	-0.30227
Tocris-library-Kynurenic acid	-0.30212
CS-&-NLAmifostine	-0.301578
NRLAOAL-Lithocholic acid	-0.301175
TSC-isoliquiritigenin	-0.301001
IBSL-Trimetazidine Dihydrochloride	-0.300925
TSC-glutamine (l)	-0.299982
PKIL-WHI-P180, Hydrochloride	-0.299772
BBP-2080NPs-L-6-Epidemethylesquirolin D	-0.299432
IBSL-Mometasone Furoate	-0.298545
REDOX-U74389G	-0.298346
ICCBKBL-DL-PDMP	-0.29799
BBP-2080NPs-L-Pachyaximine A	-0.297931
Tocris-library-(±)-Blebbistatin	-0.29755
PreCL-Chloramphenicol	-0.296015
PreCL-Lisinopril	-0.296015
CS-&-NLNiflumic acid	-0.295208
ICCBKBL-Cyclosporin A	-0.294598
ICCBKBL-Cytochalasin B	-0.294598
CS-&-NLEtoposide	-0.294573
NIHCC-2',3'-DIDEOXYCYTIDINE	-0.294142
TSC-nadide	-0.293908
PKIL-Compound 401	-0.293568
BBP-2080NPs-L-Harmine	-0.293441
PreCL-Lidoflazine	-0.293133
SCRL-Apoptosis Activator VI, CD437/AHPN	-0.292742
TSC-amoxicillin	-0.292403
PreCL-Sulconazole nitrate	-0.291502
TSC-lupinine	-0.291483
ICCBKBL-CGP-37157	-0.291231
BBP-2080NPs-L-Ganodermanontriol	-0.290477
IBSL-Sildenafil Citrate	-0.290317
IBSL-ICRF-154	-0.289154
IBSL-Isofervenulin	-0.289154
BBP-2080NPs-L-No	-0.288524
TSC-mifepristone	-0.287762
CS-&-NLThapsigargin	-0.28768
BBP-2080NPs-L-Cycloart-25-ene-3,24-diol	-0.287533
BBP-2080NPs-L-Tetrahydropalmatine	-0.287533
OL-D-Histidine	-0.287451
PreCL-Adamantamine fumarate	-0.287415
REDOX-Cumene hydroperoxide	-0.28721
SCRL-Monastrol	-0.28721
Tocris-library-Lansoprazole	-0.286699
ICCBKBL-5'-N-Ethylcarboxamidoadenosine (NECA)	-0.28623
PreCL-Trichlormethiazide	-0.285252
TSC-ivermectin	-0.284953
BBP-2080NPs-L-Tanshinone IIB	-0.284608
ICCBKBL-8-Methoxymethyl-IBMX	-0.284574
IBSL-Teicoplanin	-0.284534
SCRL-Diminutol	-0.28447
SCRL-SIRT1/2 Inhibitor VIII, Salermide	-0.28447
NPL-Bromocriptine mesylate	-0.284425
CS-&-NLSKF 89976A hydrochloride	-0.284274
NIHCC-TROPISETRON HCl	-0.283732
PreCL-Phenethicillin potassium salt	-0.283688
PreCL-Papaverine hydrochloride	-0.283517
PreCL-Bosentan	-0.283178
CS-&-NL1,10-Phenanthroline monohydrate	-0.282364
CS-&-NLSID7969543	-0.282364
TSC-broxaldine	-0.282242
TSC-osajin	-0.281855
NRLAOAL-Z-Guggulsterone	-0.281747
BBP-2080NPs-L-Deoxyvasicinone	-0.281703
BBP-2080NPs-L-(+)-Lariciresinol	-0.281703
CS-&-NL8-Methoxymethyl-3-isobutyl-1-methylxanthine	-0.28142
NPL-C2 Phytoceramide	-0.281419
ICCBKBL-Dihomo-gamma-linolenic acid	-0.281284
Tocris-library-Moxonidine hydrochloride	-0.280359
NIHCC-OXICONAZOLE NITRATE	-0.280316
ICCBKBL-AA-861	-0.279649
ProIL-Gabexate mesylate	-0.279041
SCRL-(–)-Epigallocatechin Gallate	-0.279041
BBP-2080NPs-L-Pinocembrin	-0.278817
BBP-2080NPs-L-(E)-3-Acetoxy-5-methoxystilbene	-0.278817
TSC-methylatropine nitrate	-0.278581
TSC-norgestrel	-0.277628
TSC-noscapine hydrochloride	-0.277628
NIHCC-L-Glutamic acid, N-[4-[[(2,4-diamino-6-pteridinyl)methyl]methylamino]benzoyl]- [CAS]	-0.276928
ICCBKBL-1,2-Dioleoyl-glycerol (18:1)	-0.276396
BBP-2080NPs-L-Paeonol	-0.276289
BBP-2080NPs-L-Xanthatin	-0.275951
PKIL-Chk2 Inhibitor	-0.27547
Tocris-library-Pimozide	-0.275033
TSC-deferoxamine mesylate	-0.274887
PreCL-Sulfasalazine	-0.274826
PreCL-Carvedilol	-0.274826
PreCL-Methotrimeprazine maleat salt	-0.274687
IBSL-Perindopril tert-Butylamine salt	-0.274315
NRLAOAL-13-cis Retinoic acid	-0.27368
NIHCC-6H-Pyrido[2,3-b][1,4]benzodiazepin-6-one, 11-[[2-[(diethylamino)methyl]-1-piperidinyl]acetyl]-5,11-dihydro- [CAS]	-0.273565
TSC-fluroxene	-0.273293
BBP-2080NPs-L-6'-O-p-Hydroxybenzoylcatalposide	-0.273284
BBP-2080NPs-L-Dantron	-0.273102
BBP-2080NPs-L-Vomifoliol	-0.273102
TSC-tegaserod maleate	-0.272566
OL-D-Asparagine	-0.272526
ICCBKBL-LY-294002	-0.271561
TSC-tyrosine	-0.271445
ProIL-Calpain Inhibitor II	-0.271023
Tocris-library-2,3-DCPE hydrochloride	-0.271012
Tocris-library-SX 011	-0.271012
PreCL-Fludrocortisone acetate	-0.27071
PreCL-Trazodone hydrochloride	-0.27071
CS-&-NLCentrophenoxine hydrochloride	-0.270299
BBP-2080NPs-L-Squalene	-0.270299
NPL-Dihydrotanshinone	-0.269601
PKIL-KN-93	-0.269601
TSC-mafenide hydrochloride	-0.268571
PreCL-Folinic acid calcium salt	-0.268056
TSC-dyclonine hydrochloride	-0.267578
BBP-2080NPs-L-Pinostilbene	-0.267461
CS-&-NL1-benzoyl-5-methoxy-2-methylindole-3-acetic acid	-0.267335
BBP-2080NPs-L-3-Hydroxylanost-9(11),24-dien-26-oic acid	-0.267335
Tocris-library-Aminopurvalanol A	-0.267027
ICCBKBL-Bromo-7-nitroindazole [3-Bromo-7-nitroindazole]	-0.266779
PreCL-Darifenacin hydrobromide	-0.266632
TSC-metformin hydrochloride	-0.266529
ICCBKBL-Cimaterol	-0.265197
TSC-tolonium chloride	-0.264711
BBP-2080NPs-L-2-methylbutane-1,2,3,4-tetrol	-0.264669
BBP-2080NPs-L-Pomolic acid	-0.26439
CS-&-NL5-(N-Methyl-N-isobutyl)amiloride	-0.264377
PKIL-Aloisine, RP106	-0.263811
PKIL-ERK Inhibitor III	-0.263811
PKIL-SB 203580	-0.263811
PreCL-Atractyloside potassium salt	-0.263691
ICCBKBL-N,N-Dimethylsphingosine	-0.263621
ICCBKBL-Bongkrekic acid	-0.263621
PreCL-Suprofen	-0.263078
IBSL-Nitrofurantoin	-0.262142
TSC-vincristine sulfate	-0.261942
TSC-chloramphenicol palmitate	-0.261937
BBP-2080NPs-L-3',5,5',7-Tetraacetoxyflavanone	-0.261894
BBP-2080NPs-L-Murralongin	-0.261894
BBP-2080NPs-L-Pinocembrin diacetate	-0.261894
CS-&-NLN-Acetyltryptamine	-0.261466
NRLAOAL-Tamoxifen citrate	-0.260557
BBP-2080NPs-L-No	-0.259136
PreCL-Imiquimod	-0.258589
CS-&-NLtrans-Azetidine-2,4-dicarboxylic acid	-0.258561
BBP-2080NPs-L- Syringin	-0.258561
BBP-2080NPs-L-Excavatin M	-0.258561
NPL-Acivicin	-0.258095
PKIL-MNK1 Inhibitor	-0.258095
PIL-PD-144795	-0.257979
IBSL-Mafenide	-0.257799
ICCBKBL-Thiocitrulline [L-Thiocitrulline HCl]	-0.257372
CS-&-NL4-Methylpyrazole hydrochloride	-0.257225
NIHCC-Diazepam	-0.257133
TSC-mevalonic acid lactone	-0.256835
BBP-2080NPs-L-Serpentinine	-0.256396
Tocris-library-CD 1530	-0.255886
ICCBKBL-Docosahexaenoic acid (22:6 n-3)	-0.255824
ICCBKBL-SB 202190	-0.255824
TSC-quinine ethyl carbonate	-0.255644
NPL-Theobromine	-0.255266
PKIL-Rho Kinase Inhibitor	-0.255266
IBSL-Diphyllin	-0.25457
TSC-4-acetoxyphenol	-0.25457
SYNKIL-Bosutinib(SKI606)	-0.25428
ICCBKBL-Propranolol (S-)	-0.25428
TSC-epinephrine bitartrate	-0.253532
NRLAOAL-Geranylgeraniol	-0.25287
NIHCC-MIRTAZAPINE	-0.252854
CS-&-NLDiacylglycerol kinase inhibitor I	-0.252809
BBP-2080NPs-L-Glycerol 1-(26-hydroxyhexacosanoate)	-0.252809
BBP-2080NPs-L-Sideroxylonal A	-0.252809
BBP-2080NPs-L-5,7-Dihydroxy-3,4',8-trimethoxyflavone	-0.252809
BBP-2080NPs-L-Dihydromorin	-0.252809
ICCBKBL-Phenoxybenzamine	-0.252743
PKIL-Purvalanol A	-0.252455
PKIL-1-Azakenpaullone	-0.252455
TSC-4-methyldaphnetin	-0.252437
ICCBKBL-IB-MECA	-0.251211
BBP-2080NPs-L-9,13-Epidioxy-8(14)-abieten-18-oic acid	-0.250968
TSC-captopril	-0.250872
TSC-pyrethrins	-0.250872
TSC-3beta-hydroxy-23,24-bisnorchol-5-enic acid	-0.250301
TSC-boldine	-0.250255
CS-&-NL2-(Methylthio)adenosine 5'-diphosphate trisodium salt hydrate	-0.249959
ICCBKBL-PCO-400	-0.249685
ICCBKBL-Aphidicolin	-0.249685
ICCBKBL-6,7-ADTN HBr	-0.249685
ICCBKBL-Indirubin	-0.249685
TSC-azacitidine	-0.249508
BBP-2080NPs-L-Syringic acid	-0.248278
BBP-2080NPs-L-Methyl 4-hydroxybenzoate	-0.248278
BBP-2080NPs-L-2,3,24-Trihydroxyolean-12-en-28-oic acid	-0.248278
IBSL-AWD-19211	-0.248183
SYNKIL-Nilotinib	-0.248163
ICCBKBL-Vinblastine	-0.248163
REDOX-Procysteine	-0.24782
BBP-2080NPs-L-Murrangatin	-0.24713
Tocris-library-Pravastatin sodium salt	-0.247052
Tocris-library-Xaliproden hydrochloride	-0.247052
PKIL-MEK Inhibitor I	-0.246887
PreCL-Aripiprazole	-0.246796
TSC-triamterene	-0.246794
FDAADL-Ivermectin	-0.246658
SYNKIL-SR3677	-0.246648
ICCBKBL-RG-14620	-0.246648
NIHCC-FINASTERIDE	-0.246513
TSC-norethynodrel	-0.246361
TSC-juglone	-0.245922
NIHCC-EFAVIRENZ	-0.245465
CS-&-NLChloro-IB-MECA	-0.245354
ICCBKBL-SDZ-201106	-0.245137
NIHCC-BETAXOLOL HYDROCHLORIDE	-0.24442
BBP-2080NPs-L-(+)-Afzelechin	-0.244319
Tocris-library-TBB	-0.244147
Tocris-library-Immethridine dihydrobromide	-0.244147
Tocris-library-ST 91	-0.244147
TSC-tripelennamine citrate	-0.244096
PreCL-Alizapride HCl	-0.242937
SCRL-Na+/H+ Exchanger Isoform-1 Inhibitor	-0.242828
TSC-dyphylline	-0.242701
PreCL-Alclometasone dipropionate	-0.242501
NIHCC-IRBESARTAN	-0.242337
ICCBKBL-Cycloheximide-N-ethylethanoate	-0.242132
ICCBKBL-Phorbol 12 myristate 13 acetate	-0.242132
CS-&-NL(±)-Atenolol	-0.241526
TSC-terconazole	-0.241415
TSC-clorsulon	-0.241415
OL-D-Arginine	-0.241389
Tocris-library-FIT	-0.241262
Tocris-library-CGS 9343B	-0.241262
IBSL-Buquinolate	-0.240848
NRLAOAL-Farnesylthioacetic acid	-0.240354
SCRL-EHNA, Hydrochloride	-0.240354
BBP-2080NPs-L-9-Hydroxy-13E-labden-15-oic acid	-0.24031
NIHCC-BUPROPION HYDROCHLORIDE	-0.239231
CS-&-NLDL-erythro-Dihydrosphingosine	-0.239194
CS-&-NLTyrphostin AG 112	-0.239194
CS-&-NLXCT790	-0.239194
TSC-sulpiride	-0.238786
PKIL-SB 239063	-0.238667
CS-&-NLMexiletene hydrochloride	-0.238385
PreCL-Sulfamonomethoxine	-0.238254
SCRL-Purmorphamine	-0.237893
IBSL-Spinizarine	-0.237742
IBSL-Sulfamonomethoxine	-0.237742
BBP-2080NPs-L-Arctinol B	-0.237686
BBP-2080NPs-L-Esculentic acid	-0.237686
SYNKIL-Dasatinib	-0.237661
PreCL-Benzthiazide	-0.236402
Tocris-library-Guanabenz acetate	-0.236402
NIHCC-OXAPROZIN	-0.236147
TSC-carbenicillin disodium	-0.236103
OL-D-Serine	-0.235961
IBSL-Adlumidine	-0.235684
IBSL-Levalbuterol Hydrochloride	-0.235684
NRLAOAL-S-Farnesyl-L-cysteine methyl ester	-0.235446
REDOX-MCI-186	-0.235446
NIHCC-TORADOL	-0.235124
TSC-1,2alpha-epoxydeacetoxydihydrogedunin	-0.234625
NIHCC-PICEID	-0.234103
TSC-pirenperone	-0.23347
PKIL-JNK Inhibitor V	-0.233272
KIL-Rapamycin	-0.233237
ProIL-Fumagillin	-0.233013
NRLAOAL-Docosa-4Z,7Z,10Z,13Z,16Z,19Z-hexaenoic acid	-0.233013
Tocris-library-MMPX	-0.232722
BBP-2080NPs-L-Quinovic acid 3-O-beta-D-glucoside	-0.232483
TSC-chlorambucil	-0.23216
TSC-drospirenone	-0.23216
ICCBKBL-Leukotoxin B (12,13-EODE)	-0.231773
ICCBKBL-Leukotriene C4	-0.231773
PreCL-Naftopidil dihydrochloride	-0.231556
TSC-sildenafil citrate	-0.231005
TSC-albendazole	-0.230854
TSC-pimagedine hydrochloride	-0.230854
ICCBKBL-WY-14643	-0.230313
ICCBKBL-A-3	-0.230313
PreCL-Azathioprine	-0.229906
IBSL-Danofloxacin Mesylate	-0.229566
TSC-nefazodone hydrochloride	-0.228887
ICCBKBL-Eicosadienoic acid (20:2 n-6)	-0.228857
ICCBKBL-g-Linolenic acid (18:3 n-6)	-0.228857
NRLAOAL-Farnesol	-0.228188
NRLAOAL-Mifepristone	-0.228188
PKIL-Compound 52	-0.227943
PreCL-Thimerosal	-0.227828
CS-&-NLtrans-(±)-ACPD	-0.227825
BBP-2080NPs-L-Sitostenone	-0.227825
BBP-2080NPs-L-Geniposidic acid	-0.227344
BBP-2080NPs-L-N1-methoxymethyl picrinine	-0.227344
BBP-2080NPs-L-Exoticin	-0.227344
CS-&-NLBenztropine mesylate	-0.22713
CS-&-NLPodophyllotoxin	-0.22713
TSC-drofenine hydrochloride	-0.226159
NPL-Phorbol 12,13-dibutyrate	-0.226023
NIHCC-TROXIPIDE	-0.226023
ICCBKBL-Quercetin	-0.225962
TSC-methyl deoxycholate	-0.225914
BBP-2080NPs-L-Harmaline	-0.224796
BBP-2080NPs-L-p-Menth-8-ene-1,2-diol	-0.224796
TSC-acebutolol hydrochloride	-0.224539
Tocris-library-JLK 6	-0.224277
CS-&-NLLoratadine	-0.224165
PreCL-Progesterone	-0.224132
TSC-ursocholanic acid	-0.223861
Tocris-library-CP 339818 hydrochloride	-0.223655
IBSL-NSC-649900	-0.223534
ICCBKBL-Thapsigargin	-0.223086
ICCBKBL-D609	-0.223086
NIHCC-IRSOGLADINE MALEATE	-0.223031
TSC-doxepin hydrochloride	-0.222838
OL-g-D-Glutamylglycine	-0.222679
BBP-2080NPs-L-Neoechinulin A	-0.222464
BBP-2080NPs-L-Deacetylpseudolaric acid A	-0.222264
BBP-2080NPs-L-7-Hydroxydarutigenol	-0.222264
PreCL-Butacaine	-0.221863
SYNKIL-SU-5402	-0.221655
TSC-menadione	-0.221607
Tocris-library-PD 166793	-0.22158
NIHCC-Ethylestrenol	-0.221048
REDOX-Esculetin	-0.221048
SCRL-Tenovin-1	-0.221048
PreCL-Albendazole	-0.220467
PreCL-Bisacodyl	-0.220467
PreCL-Chicago sky blue 6B	-0.220467
PKIL-IGF-1R Inhibitor II	-0.220327
ICCBKBL-L-NASPA	-0.220229
NPL-Chaetomellic acid A	-0.22007
NPL-Papaverine HCl	-0.22007
OL-D-Alanine	-0.22007
NIHCC-Pentoxifylline	-0.22006
BBP-2080NPs-L-Macrocarpal B	-0.219808
PreCL-Oxymetazoline hydrochloride	-0.21884
PreCL-Pyridoxine hydrochloride	-0.21884
ICCBKBL-Prostaglandin A2	-0.218807
NRLAOAL-Acitretin	-0.218694
IBSL-Hydrocortisone hemisuccinate	-0.217585
TSC-8beta-hydroxycarapin, 3,8-hemiacetal	-0.217585
PKIL-Aminopurvalanol A	-0.217476
PKIL-IKK-2 Inhibitor IV	-0.217476
KIL-Indirubin-3'-monoxime	-0.217391
BBP-2080NPs-L-Vasicinolone	-0.217167
BBP-2080NPs-L-2,3-Bis(3,4-dimethoxybenzyl)butyrolactone	-0.217167
PreCL-Iocetamic acid	-0.216535
PKIL-VEGF Receptor 2 Kinase Inhibitor III	-0.216415
SCRL-SMC Proliferation Inhibitor-2w	-0.216353
NIHCC-ROXATIDINE ACETATE HCl	-0.216129
PreCL-Aminopurine, 6-benzyl	-0.216118
Tocris-library-LY 303511	-0.216118
TSC-oxytetracycline	-0.216066
TSC-dipyridamole	-0.215742
TSC-chloramphenicol sodium succinate	-0.215479
CS-&-NLR-(-)-Desmethyldeprenyl hydrochloride	-0.215392
CS-&-NLThiolactomycin	-0.215392
CS-&-NLA-134974 dihydrochloride hydrate	-0.215392
EL-NCH-51	-0.214899
PKIL-4-Cyano-3-methylisoquinoline	-0.214899
PKIL-Ras/Rac Transformation Blocker, SCH 51344	-0.214899
BBP-2080NPs-L-Isomexoticin	-0.214755
IBSL-Ranitidine Hydrochloride	-0.21464
CS-&-NLAmiodarone hydrochloride	-0.214543
BBP-2080NPs-L-D-Pinitol	-0.214543
TSC-vinpocetine	-0.214222
NRLAOAL-24(S)-Hydroxycholesterol	-0.214024
NRLAOAL-LY 295427	-0.214024
PreCL-Zardaverine	-0.213229
PreCL-Zuclopenthixol hydrochloride	-0.213229
TSC-vidarabine	-0.212968
TSC-levalbuterol hydrochloride	-0.212688
CS-&-NLTHIP hydrochloride	-0.212506
PKIL-ML-7, Hydrochloride	-0.212337
BBP-2080NPs-L-Sculponeatin K	-0.21228
BBP-2080NPs-L-Quercitrin hexaacetate	-0.21228
BBP-2080NPs-L-Rubelloside B	-0.21228
NIHCC-LOMERIZINE DiHCl	-0.212234
CS-&-NLCBIQ	-0.211935
BBP-2080NPs-L-Ocotillone	-0.211935
BBP-2080NPs-L-beta-Costic acid	-0.211935
TSC-nilutamide	-0.211716
TSC-phthalylsulfacetamide	-0.211716
SCRL-STAT1 Enhancer, 2-NP	-0.211708
NIHCC-EXEMESTANE	-0.211266
PreCL-Loracarbef	-0.210723
BBP-2080NPs-L-Artanin	-0.20982
BBP-2080NPs-L-3,4-O-Isopropylidene-2-methylbutane-1,2,3,4-tetrol	-0.20982
NPL-Domoic acid	-0.20979
PreCL-Cephalosporanic acid, 7-amino	-0.209655
REDOX-Seratrodast	-0.209404
CS-&-NLRo 8-4304	-0.209341
NIHCC-Felbamate	-0.209335
TSC-mycophenolate mofetil	-0.20923
FDAADL-Rapamycin	-0.20881
TSC-protoporphyrin ix	-0.208094
NPL-Aristolochic acid A	-0.207257
PKIL-GSK-3b Inhibitor II	-0.207257
TSC-antimony potassium tartrate trihydrate	-0.206787
CS-&-NLChlormethiazole hydrochloride	-0.206764
TSC-decamethonium bromide	-0.206755
TSC-irbesartan	-0.206489
TSC-fenspiride hydrochloride	-0.206242
PreCL-Pranoprofen	-0.206109
Tocris-library-Cyclosporin A	-0.206069
Tocris-library-RS 102895 hydrochloride	-0.206069
TSC-carbamazepine	-0.205523
PreCL-Khellin	-0.205394
BBP-2080NPs-L-Kaempferol 3,4',7-triacetate	-0.20494
BBP-2080NPs-L-1,10:4,5-Diepoxy-7(11)-germacren-8-one	-0.20494
BBP-2080NPs-L-Vitexilactone	-0.20494
NPL-Artesunate	-0.20474
PKIL-Chk2 Inhibitor II	-0.20474
TSC-iodipamide	-0.204294
CS-&-NLFlutamide	-0.204201
BBP-2080NPs-L-Simiarenol	-0.204201
BBP-2080NPs-L-Eucalyptone	-0.204201
BBP-2080NPs-L-Canthin-6-one	-0.204201
IBSL-Streptomycin	-0.204011
IBSL-Butinoline	-0.204011
ICCBKBL-Linoleic acid	-0.203469
PreCL-Etoposide	-0.202754
Tocris-library-AQ-RA 741	-0.202754
PreCL-Cromolyn disodium salt	-0.202636
Tocris-library-(R)-(+)-HA-966	-0.202636
PreCL-Ethynodiol diacetate	-0.202593
PreCL-Anastrozole	-0.202593
NRLAOAL-5,8,11,14-Eicosatetraynoic acid	-0.202565
NRLAOAL-1a,25-Dihydroxyvitamin D3	-0.202565
SCRL-TNF-α Inhibitor	-0.202565
BBP-2080NPs-L-Acteoside	-0.20252
BBP-2080NPs-L-Hythiemoside A	-0.20252
NPL-Mitomycin C	-0.202237
PKIL-Cdk9 Inhibitor II	-0.202237
PKIL-PI 3-Kγ/CKII Inhibitor	-0.202237
TSC-nimesulide	-0.202106
ICCBKBL-SB 203580	-0.202101
IBSL-Cortexone phenylpropionate	-0.201157
PKIL-PI 3-Kg Inhibitor	-0.201108
ICCBKBL-Misoprostol, free acid	-0.200737
IBSL-Rimonabant Hydrochloride	-0.20021
PreCL-Cefoperazone dihydrate	-0.20013
BBP-2080NPs-L-(+)-Pinoresinol	-0.200114
BBP-2080NPs-L-Eichlerialactone	-0.200114
BBP-2080NPs-L-Quinovin	-0.200114
BBP-2080NPs-L-15,16-Dihydrotanshinone I	-0.200114
OL-D-Glutamine	-0.199748
IBSL-Omeprazole	-0.199264
Tocris-library-AMT hydrochloride	-0.199229
BBP-2080NPs-L-Gelsemiol	-0.199122
PreCL-Primaquine diphosphate	-0.199104
NIHCC-CALCITRIOL	-0.19887
IBSL-Procodazole-ethyl-ester	-0.198321
TSC-molindone hydrochloride	-0.198203
PIL-B4-Rhodanine	-0.198064
ICCBKBL-N-Linoleoylglycine	-0.198023
BBP-2080NPs-L-Astragalin	-0.197722
EL-BML-281	-0.197273
PKIL-p38 MAP Kinase Inhibitor VIII	-0.197273
ICCBKBL-Leukotoxin A (9,10-EODE)	-0.196672
CS-&-NLSKF-89145 hydrobromide	-0.196604
TSC-gedunin	-0.196087
NIHCC-FTORAFUR	-0.196059
NIHCC-IPRIFLAVONE	-0.196059
NIHCC-TICLOPIDINE HCl	-0.196059
ProIL-Phosphoramidon	-0.195831
TSC-itraconazole	-0.19579
PreCL-Stanozolol	-0.195644
IBSL-Metronidazole Benzoate	-0.195504
PreCL-Sulfanilamide	-0.195504
BBP-2080NPs-L-Liriodenine	-0.195341
BBP-2080NPs-L-3-O-Methylquercetin	-0.195341
BBP-2080NPs-L-Caboxine A	-0.195341
BBP-2080NPs-L-Heraclenol acetonide	-0.195341
ICCBKBL-Diindolylmethane	-0.195325
NIHCC-QUETIAPINE HEMIFUMARATE	-0.195125
TSC-icariin	-0.195073
Tocris-library-QX 314 chloride	-0.194927
TSC-betamethasone 17,21-dipropionate	-0.194783
IBSL-Quiditene	-0.194569
NIHCC-LOBELINE HYDROCHLORIDE	-0.194194
ICCBKBL-Leukotriene E4	-0.193983
Tocris-library-Repaglinide	-0.193652
IBSL-Sulfasuccinamide	-0.193636
ProIL-5-nitroisatin	-0.193609
TSC-azelaic acid	-0.19339
TSC-mesalamine	-0.19339
BBP-2080NPs-L-2',3,5,6',7-Pentahydroxyflavanone	-0.192974
BBP-2080NPs-L-Indole-3-acrylic acid methyl ester	-0.192974
CS-&-NLDBO-83	-0.192825
IBSL-Prednisolone acetate	-0.192705
PreCL-Olanzapine	-0.192496
PreCL-Glafenine hydrochloride	-0.192211
CS-&-NLCytosine-1-beta-D-arabinofuranoside hydrochloride	-0.191613
PIL-CinnGEL 2 Me	-0.191399
ICCBKBL-Eicosatrienoic acid (20:3 n-3)	-0.19131
IBSL-Isoxicam	-0.190849
Tocris-library-Guvacine hydrochloride	-0.190829
BBP-2080NPs-L-Echinophyllin C	-0.19062
TSC-colchicine	-0.19036
TSC-picropodophyllin	-0.19036
TSC-saccharin	-0.190282
CS-&-NLSU 4312	-0.190085
ICCBKBL-MBCQ	-0.18998
Tocris-library-SD 208	-0.189971
Tocris-library-L-161,982	-0.189788
Tocris-library-Omeprazole	-0.189788
NIHCC-MIDAZOLAM HCl	-0.189569
SCRL-eIF-2α Inhibitor II, Sal003	-0.1892
TSC-benzoyl peroxide	-0.189164
BBP-2080NPs-L-Dehydrocostus lactone	-0.189138
BBP-2080NPs-L-Ursolic acid	-0.189138
IBSL-Gaba-picolinoyl-N	-0.189001
NIHCC-FLUTICASONE PROPIONATE	-0.18865
TSC-dihydrofolic acid	-0.188467
BBP-2080NPs-L-3',4',5',3,5,7,8-Heptamethoxyflavone	-0.188279
BBP-2080NPs-L-Asperglaucide	-0.188279
BBP-2080NPs-L-Murrangatin diacetate	-0.188279
TSC-carnosine	-0.188133
NPL-Gossypol	-0.187514
TSC-carbinoxamine maleate	-0.187449
PreCL-Tacrine hydrochloride	-0.187241
Tocris-library-Arcyriaflavin A	-0.187241
NRLAOAL-Retinyl acetate	-0.187012
CS-&-NLATPA	-0.186677
TSC-diphenylpyraline hydrochloride	-0.186583
ICCBKBL-Betulinic acid	-0.186014
BBP-2080NPs-L-Beta-Carboline-1-propanoic acid	-0.18595
BBP-2080NPs-L-2,5,7,14-Tetraacetoxy-3-benzoyloxy-8,15-dihydroxy-9-nicotinoyloxyjatropha-6(17),11E-diene	-0.18595
BBP-2080NPs-L-Picrinine	-0.18595
BBP-2080NPs-L-Sibiricin	-0.18595
TSC-pitavastatin calcium	-0.185828
PreCL-Warfarin	-0.185425
PreCL-Nitrocaramiphen hydrochloride	-0.185425
IBSL-8-Nitrotheophylline	-0.185328
NIHCC-Cephalexin monohydrate	-0.184992
NIHCC-Ranolazine dihydrochloride	-0.184992
NRLAOAL-Tetradecylthioacetic acid	-0.184835
ICCBKBL-9alpha,11beta-Prostaglandin F2	-0.184699
ICCBKBL-MAPP, D-erythro	-0.184699
ICCBKBL-Cerulenin	-0.184699
CS-&-NLLY-367,265	-0.184656
Tocris-library-Acifran	-0.184508
Tocris-library-K 858	-0.184508
CS-&-NLBromoenol lactone	-0.184231
BBP-2080NPs-L-4-Hydroxy-2,6,6-trimethyl-1-cyclohexenecarboxylic acid	-0.184231
BBP-2080NPs-L-Rosenonolactone	-0.184231
BBP-2080NPs-L-Pinobanksin	-0.184231
TSC-triamcinolone acetonide	-0.183923
BBP-2080NPs-L-2,5,14-Triacetoxy-3-benzoyloxy-8,15-dihydroxy-7-isobutyroyloxy-9-nicotinoyloxyjatropha-6(17),11E-diene	-0.183634
BBP-2080NPs-L-Jaceidin triacetate	-0.183634
ICCBKBL-Alamethicin	-0.183389
NPL-Tryptanthrin	-0.183175
PKIL-LY 294002, 4'-NH2	-0.182715
PKIL-Rho Kinase Inhibitor V	-0.182715
CS-&-NLHA-100	-0.182703
NRLAOAL-Ciglitazone	-0.182669
NRLAOAL-Troglitazone	-0.182669
NRLAOAL-Estrone	-0.182669
IBSL-Zeranol	-0.182594
NIHCC-2(1H)-Pyrimidinone, 4-amino-1-ÃÂ¿-D-arabinofuranosyl- [CAS]	-0.18227
ICCBKBL-Tamoxifen	-0.182083
PreCL-Epiandrosterone	-0.182071
PreCL-Phentermine hydrochloride	-0.182071
CS-&-NLR(+)-IAA-94	-0.181967
TSC-dexamethasone sodium phosphate	-0.181908
BBP-2080NPs-L-No	-0.181798
TSC-1-phenylbiguanide hydrochloride	-0.181588
BBP-2080NPs-L-Methyllinderone	-0.18133
BBP-2080NPs-L-Paniculidine A	-0.18133
BBP-2080NPs-L-(+)-Conocarpan acetate	-0.18133
PreCL-Ribostamycin sulfate salt	-0.180904
ICCBKBL-Pregnenolone 16a carbonitrile	-0.180781
IBSL-Triacanthine	-0.18078
NIHCC-FLUMAZENIL	-0.180463
PKIL-IKK Inhibitor X	-0.180334
TSC-artemether	-0.180323
PreCL-Dimethisoquin hydrochloride	-0.179688
ICCBKBL-Lyso-PAF C16	-0.179483
BBP-2080NPs-L-Stigmast-4-ene-3,6-dione	-0.179378
PreCL-Piromidic acid	-0.179334
Tocris-library-(-)-Quinpirole hydrochloride	-0.179334
CS-&-NLCGS-21680 hydrochloride	-0.179294
CS-&-NLO-Phospho-L-serine	-0.179294
TSC-cloxyquin	-0.179127
BBP-2080NPs-L-Corosolic acid	-0.179039
BBP-2080NPs-L-Przewalskin	-0.179039
BBP-2080NPs-L-Phellamurin	-0.179039
PreCL-Canrenone	-0.178743
PIL-NSC-663284	-0.178369
SCRL-E2F Inhibitor, HLM006474	-0.178369
SCRL-Glucagon Receptor Antagonist II	-0.178369
TSC-trichlormethiazide	-0.178108
TSC-3,7-dihydroxyflavone	-0.178108
TSC-chloranil	-0.178108
OL-D-Tyrosine	-0.177967
Tocris-library-(S)-(-)-HA-966	-0.177717
Tocris-library-AMN 082 dihydrochloride	-0.177199
TSC-dimpylate	-0.177176
TSC-olanzapine	-0.177053
CS-&-NLABT-418 hydrochloride	-0.176972
TSC-tetramizole hydrochloride	-0.176964
TSC-allantoin	-0.176955
ICCBKBL-Bay K-8644	-0.176898
BBP-2080NPs-L-Viscidulin III tetraacetate	-0.176759
BBP-2080NPs-L-Murraxocin	-0.176759
CS-&-NLCyclothiazide	-0.176638
TSC-mannitol	-0.176485
TSC-butyl paraben	-0.176363
TSC-lathosterol	-0.176363
IBSL-Adapromin	-0.17628
NIHCC-ZOLPIDEM TARTRATE	-0.175981
NIHCC-HYPEROSIDE	-0.175981
TSC-propoxycaine hydrochloride	-0.175969
TSC-capsaicin	-0.175969
TSC-hydroxyprogesterone caproate	-0.175805
OL-D-Valine	-0.175613
ICCBKBL-Ac-Leu-Leu-Nle-CHO	-0.175611
ICCBKBL-Wortmannin	-0.175611
TSC-cefuroxime axetil	-0.175564
TSC-trisodium ethylenediamine tetracetate	-0.175446
TSC-estradiol	-0.175446
TSC-anthralin	-0.174657
TSC-antipyrine	-0.174657
PreCL-Simvastatin	-0.1745
TSC-ebselen	-0.174492
BBP-2080NPs-L-4,R-ajmalicine N-oxide	-0.174491
BBP-2080NPs-L-5,7,8-Trimethoxycoumarin	-0.174491
ICCBKBL-Mead ethanolamide	-0.174328
NIHCC-MOXONIDINE HCl	-0.174202
NIHCC-CORTISONE	-0.174202
REDOX-TEMPOL	-0.174111
SCRL-IL-2Rα Antagonist	-0.174111
CS-&-NLL-732,138	-0.173998
CS-&-NL1-Phenyl-3-(2-thiazolyl)-2-thiourea	-0.173998
CS-&-NLPromethazine hydrochloride	-0.173998
PreCL-Clobetasol propionate	-0.173784
PKIL-Aurora Kinase Inhibitor III	-0.173784
TSC-rolipram	-0.173618
TSC-butamben	-0.173513
PKIL-ROCK Inhibitor, Y-27632	-0.173272
PKIL-Gö 7874, Hydrochloride	-0.173272
PKIL-Scytonemin, Lyngbya sp.	-0.173272
TSC-nifursol	-0.173146
ICCBKBL-Prostaglandin J2	-0.173048
ICCBKBL-Tosyl-Phe-CMK (TPCK)	-0.173048
Tocris-library-Oleamide	-0.1729
TSC-metaproterenol	-0.172732
TSC-penicillin g potassium	-0.172371
TSC-xylometazoline hydrochloride	-0.172371
PreCL-Xylazine	-0.172264
PreCL-Chrysene-1,4-quinone	-0.172264
BBP-2080NPs-L-Isoboonein acetate	-0.172235
BBP-2080NPs-L-Lupeol	-0.172235
CS-&-NLAcetohexamide	-0.172199
BBP-2080NPs-L-Odonicin	-0.172199
BBP-2080NPs-L-1,4-Dihydro-1,2-dimethyl-4-oxo-3-quinolinecarboxylic acid	-0.172199
PreCL-Cefotetan	-0.172163
PIL-OBA Ester	-0.171998
REDOX-Tocopherylquinone	-0.171998
ICCBKBL-MAPP, L-erythro	-0.171773
TSC-vinblastine sulfate	-0.171658
NIHCC-d-3-Methoxy-N-methylmorphinan hydrobromide	-0.171545
CS-&-NL5-azacytidine	-0.171374
CS-&-NLGR 46611	-0.171374
CS-&-NL(±)-Octoclothepin maleate	-0.171374
Tocris-library-1-Deoxymannojirimycin hydrochloride	-0.171306
TSC-nifedipine	-0.171233
PKIL-PD 169316	-0.170944
TSC-tazobactam	-0.170587
ICCBKBL-Linolenic acid (18:3 n-3)	-0.170501
PKIL-PDGF Receptor Tyrosine Kinase Inhibitor IV	-0.170267
TSC-pentylenetetrazol	-0.170097
BBP-2080NPs-L-Malic acid 4-Me ester	-0.169832
BBP-2080NPs-L-Friedelanol	-0.169832
Tocris-library-Amlodipine besylate	-0.169817
PreCL-Oxalamine citrate salt	-0.169718
ICCBKBL-Eicosapentaenoic acid (20:5 n-3)	-0.169233
ICCBKBL-Y-27632	-0.169233
IBSL-AM-735	-0.169174
IBSL-Cryptopine	-0.169174
TSC-disopyramide phosphate	-0.169079
PreCL-Erlotinib	-0.168908
NIHCC-1-(2-Methyl-5-nitro-imidazol-1-yl)-propan-2-ol	-0.168905
NIHCC-2',3'-DIDEOXYINOSINE	-0.168905
PKIL-Cdc2-Like Kinase Inhibitor, TG003	-0.168627
PKIL-GSK3b Inhibitor XII, TWS119	-0.168627
TSC-coumophos	-0.168453
IBSL-Aminophosphonobutyric acid	-0.168294
TSC-dihydrocelastryl diacetate	-0.168294
Tocris-library-ZAPA sulphate	-0.168136
Tocris-library-DHBP dibromide	-0.168136
SYNKIL-AC220	-0.167969
BBP-2080NPs-L-Picrasidine S	-0.167758
CS-&-NLcis-4-Aminocrotonic acid	-0.167478
CS-&-NLAmiloride hydrochloride	-0.167478
BBP-2080NPs-L-Caryophyllene oxide	-0.167478
IBSL-NPC-189	-0.167416
TSC-megestrol acetate	-0.167389
PreCL-Nimesulide	-0.167384
TSC-n-methylbenzylamine hydrochloride	-0.167011
ICCBKBL-1-Hexadecyl-2-arachidonoyl-glycerol	-0.166708
ICCBKBL-U-46619	-0.166708
ICCBKBL-WIN 55,212-2	-0.166708
PreCL-Chloropyramine hydrochloride	-0.16656
PreCL-Dimethadione	-0.16656
NPL-Hypericin	-0.166323
OL-b-Alanine	-0.166323
OL-D-Cysteine	-0.166323
CS-&-NLL-Buthionine-sulfoximine	-0.166172
CS-&-NLCilnidipine	-0.166172
NRLAOAL-WY-14643	-0.165718
SCRL-Flurbiprofen	-0.165718
SCRL-SIRT1 Inhibitor III	-0.165718
PreCL-Diphenidol hydrochloride	-0.165679
PreCL-Hymecromone	-0.165679
TSC-ergosterol	-0.165608
BBP-2080NPs-L-5,8,9,10,14-Pentaacetoxy-3-benzoyloxy-15-hydroxypepluane	-0.165535
BBP-2080NPs-L-Tanshinlactone	-0.165535
ICCBKBL-Amiodarone	-0.165451
ICCBKBL-Zardaverine	-0.165451
NIHCC-MOSAPRIDE CITRATE	-0.165409
TSC-levocetirizine dihydrochloride	-0.165271
TSC-naftifine hydrochloride	-0.165271
CS-&-NL(±)-AMT hydrochloride	-0.165137
PreCL-Flecainide acetate	-0.165045
Tocris-library-Pyrrolidinedithiocarbamate ammonium	-0.164989
Tocris-library-Cinalukast	-0.164989
PreCL-Troglitazone	-0.164965
TSC-meta-cresyl acetate	-0.164791
NIHCC-CERIVASTATIN Na	-0.16454
TSC-moxifloxacin hydrochloride	-0.163785
TSC-melperone hydrochloride	-0.163695
NIHCC-LEVETIRACETAM	-0.163672
REDOX-Bakuchiol	-0.163645
SYNKIL-E7080	-0.163424
BBP-2080NPs-L-Dihydroniloticin	-0.163325
BBP-2080NPs-L-beta-Amyrin	-0.163325
BBP-2080NPs-L-Buxbodine B	-0.163325
IBSL-Fluorouracilacetate	-0.16305
TSC-epiestriol	-0.16305
CS-&-NL(±)-Chlorpheniramine maleate	-0.162808
BBP-2080NPs-L-Vanillic acid	-0.162808
BBP-2080NPs-L-Caraphenol A	-0.162808
BBP-2080NPs-L-Cudraxanthone L triacetate	-0.162808
PreCL-Haloprogin	-0.162474
TSC-sanguinarine sulfate	-0.162112
NIHCC-DIAZOXIDE	-0.161942
PreCL-Bucladesine sodium salt	-0.161865
PreCL-Cefoxitin sodium salt	-0.161865
Tocris-library-Olomoucine	-0.161865
OL-1,1'-Ethylidene-bis-L-Tryptophan	-0.161752
PKIL-IKK-3 Inhibitor IX	-0.161752
Tocris-library-CCMI	-0.161599
REDOX-tert-Butylhydroquinone	-0.161582
NIHCC-Azasetron	-0.161079
TSC-melphalan	-0.161064
CS-&-NLTyrphostin 47	-0.161032
CS-&-NLL(-)-Norepinephrine bitartrate	-0.160492
BBP-2080NPs-L-Rosmarinic acid	-0.160492
PreCL-Pyrithyldione	-0.160311
Tocris-library-Rauwolscine hydrochloride	-0.160311
TSC-estradiol cypionate	-0.160142
TSC-naproxen(+)	-0.160019
TSC-doxazosin mesylate	-0.16001
NRLAOAL-AM-580	-0.159529
NRLAOAL-Deoxycholic acid	-0.159529
NRLAOAL-3a, 5a-Androstenol	-0.159529
PKIL-HA 1077, Dihydrochloride Fasudil	-0.159484
PreCL-Phenylbutazone	-0.159293
PreCL-Amcinonide	-0.159293
ICCBKBL-PAF C18	-0.15922
ICCBKBL-Chelerythrine	-0.15922
ICCBKBL-OBAA	-0.15922
ICCBKBL-Mycophenolic acid	-0.15922
BBP-2080NPs-L-Moluccanin diacetate	-0.158938
BBP-2080NPs-L-5,6,7,8-Tetramethoxycoumarin	-0.158938
Tocris-library-GW 0742	-0.158763
CS-&-NLL-3,4-Dihydroxyphenylalanine	-0.158485
CS-&-NL(±)-Ibuprofen	-0.158485
TSC-miconazole nitrate	-0.158377
TSC-haematommic acid, ethyl ester	-0.158377
BBP-2080NPs-L-Lupanine	-0.158188
ICCBKBL-Cypermethrin	-0.157984
TSC-lactose monohydrate	-0.157936
Tocris-library-ZK 200775	-0.157785
NPL-Vincristine sulfate	-0.157646
ProIL-Dec-RVKR-CMK	-0.157485
NRLAOAL-Acetyl-farnesyl-cysteine	-0.157485
REDOX-Tanshinone IIA	-0.157485
NPL-Forskolin	-0.157228
PKIL-SU6656	-0.157228
PreCL-Nadolol	-0.157219
PreCL-Tetrahydroxy-1,4-quinone monohydrate	-0.157219
IBSL-9-Dihydroxypropyladenine	-0.157013
IBSL-Doripenem	-0.157013
BBP-2080NPs-L-Cinnamic acid	-0.156762
BBP-2080NPs-L-(+)-Conocarpan	-0.156762
BBP-2080NPs-L-Cabraleahydroxylactone	-0.156762
BBP-2080NPs-L-Hainanmurpanin	-0.156762
BBP-2080NPs-L-9-Hydroxydarutigenol	-0.156762
ICCBKBL-CinnGEL 2Me	-0.156752
TSC-chlorhexidine dihydrochloride	-0.156698
TSC-auraptene	-0.156583
IBSL-Sarpogrelate Hydrochloride	-0.156157
TSC-lobaric acid	-0.156157
PreCL-Lovastatin	-0.156134
CS-&-NLBumetanide	-0.155953
NIHCC-ESCITALOPRAM OXALATE	-0.15594
CS-&-NLATPO	-0.155896
CS-&-NL8-Bromo-cGMP sodium	-0.155896
PreCL-Propantheline bromide	-0.155682
PreCL-Ganciclovir	-0.155682
PreCL-Pentobarbital	-0.155418
Tocris-library-JTC 801	-0.155418
NIHCC-ZAFIRLUKAST	-0.155089
BBP-2080NPs-L-Linderone	-0.154595
BBP-2080NPs-L-Darutigenol	-0.154595
SYNKIL-BI-2536 (R-)	-0.154298
ICCBKBL-Nimesulide	-0.154298
TSC-rolitetracycline	-0.153994
TSC-alrestatin	-0.1538
TSC-floxuridine	-0.1538
TSC-hydrastinine hydrochloride	-0.1536
CS-&-NLDiacylglycerol Kinase Inhibitor II	-0.153435
NRLAOAL-Acetyl-geranygeranyl-cysteine	-0.153426
TSC-atovaquone	-0.153413
TSC-sulconazole nitrate	-0.153413
NIHCC-ROSIGLITAZONE MALEATE	-0.153393
CS-&-NLMifepristone	-0.153099
PreCL-Oxibendazol	-0.153064
Tocris-library-WAY 170523	-0.153064
PreCL-Flunisolide	-0.152999
NPL-Baicalein	-0.152751
NPL-Syringetine-3-O-glucoside	-0.152751
Tocris-library-U0124	-0.152623
BBP-2080NPs-L-Picralinal	-0.15244
BBP-2080NPs-L-Fumaric acid	-0.15244
BBP-2080NPs-L-No	-0.15244
TSC-clinafoxacin hydrochloride	-0.152323
TSC-cintriamide	-0.152323
TSC-methoxyvone	-0.152253
ICCBKBL-Clozapine	-0.151858
TSC-lomefloxacin hydrochloride	-0.151818
CS-&-NLABT-702 dihydrochloride	-0.151419
CS-&-NLTMPH hydrochloride	-0.151419
ProIL-Calpeptin	-0.151411
NRLAOAL-9-cis Retinoic acid	-0.151411
NRLAOAL-Bezafibrate	-0.151411
TSC-orsellinic acid, ethyl ester	-0.151366
TSC-chloramphenicol	-0.151236
TSC-glycopyrrolate	-0.151236
Tocris-library-PHCCC	-0.151102
NIHCC-SUMATRIPTAN SUCCINATE	-0.15086
PreCL-Ziprasidone Hydrochloride	-0.150723
Tocris-library-Cordycepin	-0.150723
Tocris-library-SR 49059	-0.150723
ICCBKBL-Bromo-cAMP [8-Bromo-cAMP]	-0.150643
ICCBKBL-Cyclo [Arg-Gly-Asp-D-Phe-Val]	-0.150643
NPL-Lapachone, b -	-0.150528
PKIL-MEK Inhibitor II	-0.150528
PKIL-SB 202190	-0.150528
BBP-2080NPs-L-5-Glutinen-3-ol	-0.150296
BBP-2080NPs-L-Hesperidin	-0.150296
TSC-adapalene	-0.150151
NIHCC-PRAMIPEXOLE HCl	-0.15002
PreCL-Serotonin hydrochloride	-0.149885
PreCL-Potassium clavulanate	-0.149885
TSC-xanthopterin	-0.149655
TSC-hecogenin	-0.149562
ICCBKBL-Sphingosine	-0.149432
SCRL-Fasentin	-0.149405
SCRL-Glucokinase Activator, Cpd A	-0.149405
TSC-nystatin	-0.149069
TSC-candicidin	-0.149069
TSC-niacin	-0.148684
TSC-mebendazole	-0.148684
TSC-pimozide	-0.148684
CS-&-NLPAC-1	-0.148443
PreCL-Dequalinium dichloride	-0.148395
Tocris-library-JNJ 16259685	-0.148395
PKIL-RSK Inhibitor, SL0101	-0.148318
BBP-2080NPs-L-Dihydroguaiaretic acid	-0.148162
BBP-2080NPs-L-2,3-Dihydroxy-12-ursen-28-oic acid	-0.148162
TSC-pazufloxacin mesylate	-0.148094
CS-&-NLNG-Nitro-L-arginine methyl ester hydrochloride	-0.148078
PKIL-Lck Inhibitor	-0.148078
PreCL-Methylhydantoin-5-(L)	-0.148076
TSC-manidipine hydrochloride	-0.14799
TSC-galangin	-0.147932
PIL-BML-260	-0.147408
NRLAOAL-Taurocholic acid sodium salt	-0.147408
SCRL-Quercetin, Dihydrate	-0.147408
TSC-cyclophosphamide	-0.147073
ICCBKBL-Aconitine	-0.147019
TSC-midodrine hydrochloride	-0.146914
TSC-apigenin dimethyl ether	-0.146914
TSC-furaltadone	-0.146854
CS-&-NLcis-Azetidine-2,4-dicarboxylic acid	-0.146848
CS-&-NLBeclomethasone	-0.146848
PreCL-Estrone	-0.146794
PreCL-Memantine Hydrochloride	-0.146794
NIHCC-LOXOPROFEN SODIUM	-0.146673
TSC-metronidazole	-0.146655
Tocris-library-1-EBIO	-0.146571
PreCL-Sulfamethoxypyridazine	-0.146418
PKIL-Sphingosine Kinase Inhibitor	-0.146119
Tocris-library-MPMQ hydrochloride	-0.146078
Tocris-library-Cetirizine dihydrochloride	-0.146078
BBP-2080NPs-L-2,5,7,8,9,14-Hexaacetoxy-3-benzoyloxy-15-hydroxy-jatropha-6(17),11E-diene	-0.146038
BBP-2080NPs-L-No	-0.146038
TSC-apomorphine hydrochloride	-0.14584
NIHCC-TORASEMIDE	-0.14584
ICCBKBL-BAPTA-AM	-0.145817
ICCBKBL-Trichostatin-A	-0.145817
NRLAOAL-3a, 5a-Androstanol	-0.145421
PreCL-Spectinomycin dihydrochloride	-0.14507
PreCL-Deflazacort	-0.14507
NIHCC-INDINAVIR SULPHATE	-0.145009
NIHCC-1H-Imidazole-5-carboxylic acid, 1-(1-phenylethyl)-, ethyl ester, (R)- [CAS]	-0.145009
TSC-triamcinolone diacetate	-0.144769
PreCL-Isopyrin hydrochloride	-0.144762
FDAADL-Buphenine	-0.144762
TSC-dantrolene sodium	-0.144634
ICCBKBL-Farnesylthioacetic acid	-0.144619
CS-&-NLAIDA	-0.144616
CS-&-NLAlprenolol hydrochloride	-0.144616
TSC-doxycycline hydrochloride	-0.144505
TSC-saxagliptin	-0.144193
NIHCC-2-(2-AMINOETHYL)PYRIDINE	-0.144179
BBP-2080NPs-L-Darutoside	-0.143925
BBP-2080NPs-L-Acacetin	-0.143925
BBP-2080NPs-L-1-Methyl-2-pentyl-4(1H)-quinolinone	-0.143925
PreCL-Topiramate	-0.143774
PreCL-Azapropazone	-0.143725
TSC-althiazide	-0.1437
PreCL-Novobiocin sodium salt	-0.143575
CS-&-NL(±)-Baclofen	-0.143508
REDOX-Rosmarinic acid	-0.143442
NIHCC-BENAZEPRIL HCl	-0.143351
TSC-penfluridol	-0.142862
[truncated: 8,012 more rows]

## Sheet: Sheet2
Abbreviation of library name	Compounds library name
KIL	Kinase Inhibitor Library
SYNKIL	SYN Kinase Inhibitor Library
PIL	Phosphatase Inhibitor Library
ProIL	Protease Inhibitor Library
NRLAOAL	Nuclear Receptor Ligand agonists or antagonists Library
CS-&-NL	Cell Signaling & Neuroscience Library
NPL	Natural Products Library
NIHCC	NIH clinical collection
ICCBKBL	ICCB Known Bioactives Library
OL	Orphan ligand
REDOX	REDOX Library
BBP-2080NPs-L	BBP-2080NPs library
FDAADL	FDA Approved Drug library
EL	Epigenetics library
PKIL	Protein kinase inhibitor library
SCRL	Stem cell regulators library
IBSL	IBscreening library
PreCL	Prestwick Chemical Library
Tocris-library	Tocris library
TSC	The spectrum collection
