# Supplementary material for: High-Throughput Screening Identifies Two Novel Small Molecule Enhancers of Recombinant Protein Expression
Source: Molecules. 2020 Jan 15;25(2):353. doi: 10.3390/molecules25020353 (PMC7024190; doi:10.3390/molecules25020353)
Supplement: Supplementary file 1 [file molecules-25-00353-s001.zip › Supplementary Files/Table_S3.xlsx]

## Sheet: Sheet1
Compound ID	Replicate 1	Replicate 2
SCRL-Sodium 4-Phenylbutyrate	-0.218502	-0.298402
TSC-trichlorfon	-0.362771	-0.167116
TSC-2-methoxy-5 (6)epoxy-tetrahydrocaryophyllene	-0.0711903	-0.117916
ICCBKBL-Bay 11-7082	-0.313523	-0.112141
BBP-2080NPs-L-Dehydrocrenatine	-0.230351	-0.0774203
Tocris-library-Felbamate	-0.0964833	-0.0732042
Tocris-library-BW 723C86 hydrochloride	-0.0524448	-0.0721565
TSC-utilin	-0.137173	-0.0587594
BBP-2080NPs-L-Lacinilene C	0.194318	-0.0572401
BBP-2080NPs-L-Syringaresinol diacetate	-0.0686994	-0.0562302
Tocris-library-IB-MECA	-0.132354	-0.0552227
ICCBKBL-Penitrem A	-0.157518	-0.0477371
CS-&-NLSKF 96365	-0.105853	-0.0472428
KIL-HNMPA (Hydroxy-2-naphthalenylmethylphosphonic acid)	-0.0124636	-0.0413521
TSC-3,4',5,6,7-pentamethoxyflavone	-0.120998	-0.0384376
ICCBKBL-ML9	-0.0227718	-0.0369877
BBP-2080NPs-L-Oleanolic acid	-0.132833	-0.0355426
SCRL-Glycogen Phosphorylase Inhibitor	-0.235183	-0.0293354
ICCBKBL-Mevinolin (Lovastatin)	-0.0410302	-0.0293354
TSC-phenylethyl alcohol	-0.0947216	-0.0260272
NPL-Oxocafestol, 16-	-0.0662227	-0.0255569
BBP-2080NPs-L-15,16-Di-O-acetyldarutoside	-0.00381996	-0.0176401
ICCBKBL-LFM-A13	-0.0291515	-0.0135042
KIL-Apigenin	-0.0253866	-0.00895701
BBP-2080NPs-L-Serratenediol diacetate	0.046308	-0.00625139
KIL-DRB (5,6-Dichloro-1-b-D-ribofuranosylbenzimidazole)	-0.0825839	-0.00311375
NPL-Magnolol	0.132334	-0.00225517
CS-&-NL(-)-Scopolamine methyl bromide	-0.0367766	-0.00177691
CS-&-NLSU 5416	-0.140093	-0.000887961
TSC-arsanilic acid	-0.0637601	0.00440784
ICCBKBL-Mastoparan	-0.14205	0.00572395
CS-&-NLPhorbol 12-myristate 13-acetate	-0.0113739	0.00746967
ICCBKBL-ML7	-0.14166	0.00788595
ICCBKBL-H7	-0.00740165	0.00877438
CS-&-NLDL-Stearoylcarnitine chloride	-0.0674593	0.0113721
BBP-2080NPs-L-Pseudopalmatine	-0.182074	0.0113721
BBP-2080NPs-L-Phytol	0.0162915	0.0118401
BBP-2080NPs-L-5-Acetoxymatairesinol dimethyl ether	-0.0223996	0.0253903
NIHCC-19-Nortestosterone	-0.0920902	0.0274771
ICCBKBL-Histamine	-0.150463	0.0283082
ICCBKBL-Diazoxide	-0.0979434	0.029305
ICCBKBL-H9	-0.118669	0.0295519
ICCBKBL-Deoxynorjrimycin(1)	-0.114967	0.030379
NIHCC-LAMOTRIGINE	-0.151463	0.030792
ICCBKBL-N9-Isopropylolomoucine	-0.33286	0.03244
ICCBKBL-Leupeptin	-0.0720238	0.03244
Tocris-library-CGP 12177 hydrochloride	0.0983492	0.032851
NIHCC-PEROSPIRONE HCl	-0.201871	0.0332617
ICCBKBL-Genistein	0.0146811	0.0373488
BBP-2080NPs-L-Heraclenol 3'-O-beta-D-glucopyranoside	-0.0757965	0.0381613
KIL-BML-259	-0.00275172	0.0385669
ICCBKBL-Monastrol	0.0288018	0.0481925
BBP-2080NPs-L-Allitol	0.0281398	0.0513535
ICCBKBL-E6 Berbamine	-0.0637601	0.052533
ICCBKBL-ICRF-193	-0.0873111	0.0564436
ICCBKBL-E-64-d	-0.0390925	0.0583848
ICCBKBL-Indomethacin	-0.0220276	0.0645408
ICCBKBL-11,12-Epoxyeicosatrienoic acid	-0.120531	0.0664462
KIL-SP 600125	-0.0991392	0.0694795
CS-&-NLRo 41-1049 hydrochloride	-0.040642	0.0736134
ICCBKBL-HNMPA-(AM)3	-0.0978092	0.0758517
CS-&-NLSulindac sulfone	-0.0161176	0.0890486
SYNKIL-KU55933	0.0780426	0.0996205
Tocris-library-Imetit dihydrobromide	0.394487	0.102557
BBP-2080NPs-L-Echinoynethiophene A	0.0146811	0.108811
PKIL-EGFR/ErbB-2/ErbB-4 Inhibitor	0.0661824	0.109156
TSC-mangostin trimethyl ether	-0.438224	0.121727
OL-N-Acetyl-5-hydroxytryptamine	-0.121932	0.15461
SCRL-TNF-α Antagonist III, R-7050	0.134827	0.165343
BBP-2080NPs-L-Limonexic acid	-0.0536427	0.167156
ICCBKBL-Furoxan	0.0875044	0.180815
SYNKIL-VX-680	0.0952385	0.191782
SCRL-BTS	0.236499	0.207182
CS-&-NLZimelidine dihydrochloride	-0.0544452	0.238743
Tocris-library-GW 843682X	0.185644	0.248857
Tocris-library-CGP 71683 hydrochloride	0.164623	0.258008
TSC-raloxifene hydrochloride	0.288073	0.260934
Tocris-library-m-3M3FBS	0.240346	0.278818
SCRL-Stem-Cell Factor/c-Kit Inhibitor, ISCK03	0.324397	0.305044
EL-CI-994	0.616424	0.717027
SCRL-Neuronal Differentiation Inducer III	0.497802	0.724715
EL-Scriptaid	0.649691	0.842947
EL-M-344	0.573443	0.894889
EL-Oxamflatin	0.691698	0.946239
EL-Apicidin	0.702654	1.07684
PreCL-Vorinostat	0.648071	1.16544
